# Supplementary material for: Identification and validation of a TTN-associated immune prognostic model for skin cutaneous melanoma
Source: Front Genet. 2023 Jan 10;13:1084937. doi: 10.3389/fgene.2022.1084937 (PMC9871619; doi:10.3389/fgene.2022.1084937)
Supplement: Supplementary file 1 [file DataSheet1.zip]

Archive with 15 entries (12 files):
- Supplementary Materials/
- Supplementary Materials/.DS_Store
- __MACOSX/
- __MACOSX/Supplementary Materials/
- __MACOSX/Supplementary Materials/._.DS_Store
- Supplementary Materials/Supplementary Table 1.xlsm
- __MACOSX/Supplementary Materials/._Supplementary Table 1.xlsm
- Supplementary Materials/Supplementary Figures.docx
- __MACOSX/Supplementary Materials/._Supplementary Figures.docx
- Supplementary Materials/Supplementary Table 3.xlsx
- __MACOSX/Supplementary Materials/._Supplementary Table 3.xlsx
- Supplementary Materials/Supplementary Table 2.xlsm
- __MACOSX/Supplementary Materials/._Supplementary Table 2.xlsm
- Supplementary Materials/Supplementary Table 4.xlsm
- __MACOSX/Supplementary Materials/._Supplementary Table 4.xlsm
