# Supplementary material for: Identification and validation of a TTN-associated immune prognostic model for skin cutaneous melanoma
Source: Front Genet. 2023 Jan 10;13:1084937. doi: 10.3389/fgene.2022.1084937 (PMC9871619; doi:10.3389/fgene.2022.1084937)
Supplement: Supplementary file 1 [file DataSheet1.zip › Supplementary Materials/Supplementary Table 1.xlsm]

## Sheet: Supplementary Table 1
ID	Description	setSize	enrichmentScore	NES	qvalues	core_enrichment
GO_NEGATIVE_REGULATION_OF_BIOSYNTHETIC_PROCESS	GO_NEGATIVE_REGULATION_OF_BIOSYNTHETIC_PROCESS	230	-0.3345	-1.65767	0.0187681	KLF8/ZNF350/L3MBTL1/NSD1/METTL16/TBX20/DACH1/PRKN/HPCA/MXD4/MIR205/WT1/FOXE1/FOXG1/HNRNPA1/ZNF541/ZNF85/PRDM11/SMPD3/ZNF266/RPL10/FOXO3/MIR148A/WWOX/DUSP26/FEZF1/ATF7IP/CNOT2/AICDA/ZNF582/ZNF529/SOX18/ZNF91/ZNF345/CIRBP/TP53/ZNF253/RXRA/GLI2/EDN1/DKKL1/TBX15/PCBP3/RIPPLY2/RACK1/OVOL1/HMX1/RPS14/NOSTRIN/ZNF423/THRB/FOXL2/ZFP36L1/FOXF1/H2AW/GAS6/IGHMBP2/ARID5B/TRERF1/PPARGC1B/WNT10B/HOXB3/WTIP/SMAD…
GO_POSITIVE_REGULATION_OF_NUCLEOBASE_CONTAINING_COMPOUND_METABOLIC_PROCESS	GO_POSITIVE_REGULATION_OF_NUCLEOBASE_CONTAINING_COMPOUND_METABOLIC_PROCESS	243	-0.328753	-1.63376	0.0187681	CIRBP/MIXL1/TP53/RXRA/MAPK15/GLI2/EDN1/PLAGL1/TBX15/DYRK1B/TCF15/RASL11A/OVOL1/PABPC1/LRP5L/EBF1/ZNF423/THRB/FOXL2/ZFP36L1/DLX3/FOXF1/ZNF300/GRHL3/MYCL/GDF7/ARID5B/CASZ1/PITX2/TRERF1/PPARGC1B/WNT10B/HOXB3/WNT6/SMAD3/PDLIM1/KLF2/MYRF/EGFR/TLX3/NKX2-8/TEAD3/NFIA/TEAD2/GLIS1/PAX5/PBX1/HAND2/SMAD9/ZNF296/NFATC4/BTG2/RPS3/MEOX1/AUTS2/ZNF711/P2RX7/CITED4/TBX1/GPER1/EBF4/ETS2/PLAG1/FGFR2/HEYL/HOXA7/LBH/…
GO_NEGATIVE_REGULATION_OF_NUCLEOBASE_CONTAINING_COMPOUND_METABOLIC_PROCESS	GO_NEGATIVE_REGULATION_OF_NUCLEOBASE_CONTAINING_COMPOUND_METABOLIC_PROCESS	203	-0.350876	-1.71339	0.0187681	KLF8/ZNF350/L3MBTL1/NSD1/METTL16/TBX20/DACH1/PRKN/HPCA/MXD4/WT1/FOXE1/FOXG1/HNRNPA1/ZNF541/ZNF85/PRDM11/ZNF266/RPL10/FOXO3/WWOX/DUSP26/FEZF1/ATF7IP/CNOT2/AICDA/ZNF582/ZNF529/SOX18/ZNF91/ZNF345/CIRBP/TP53/ZNF253/RXRA/GLI2/EDN1/TBX15/PCBP3/RIPPLY2/OVOL1/HMX1/PABPC1/RPS14/NOSTRIN/ZNF423/THRB/FOXL2/FOXF1/H2AW/GAS6/IGHMBP2/ARID5B/TRERF1/PPARGC1B/WNT10B/HOXB3/WTIP/SMAD3/KLF2/PDCD4/NFIA/GLIS1/EFNA1/PAX5…
GO_ANIMAL_ORGAN_MORPHOGENESIS	GO_ANIMAL_ORGAN_MORPHOGENESIS	198	-0.433638	-2.11041	0.0187681	WNT10A/TP53/RXRA/GLI2/EDN1/KCNQ4/TBX15/RIPPLY2/TCF15/MYL3/LRP5L/THRB/GCNT4/FOXL2/DLX3/FOXF1/GRHL3/GDF7/ARG1/ARID5B/PITX2/ALDH1A2/PPARGC1B/WNT10B/EDA/HOXB3/WNT6/SMAD3/SSUH2/NPY1R/EGFR/PRKX/PDCD4/PKP2/TEAD2/EFNA1/ZNF22/PAX5/SLIT3/NEK8/PBX1/HAND2/EPHB1/IRX1/P2RX7/RFLNA/TBX1/EVL/COL27A1/PLAG1/VANGL2/FGFR2/HEYL/FHL1/HOXA7/ZHX2/GSC/GDF11/HOXB2/ELN/BCL2/HOXA9/FGF9/PRICKLE1/ABLIM1/LRP5/FOXF2/CYP26B1/HOXA…
GO_EPITHELIUM_DEVELOPMENT	GO_EPITHELIUM_DEVELOPMENT	212	-0.356952	-1.74434	0.0187681	WNT10A/TP53/RXRA/GLI2/EDN1/SCUBE1/RIPPLY2/TCF15/OVOL1/CAMSAP3/LRP5L/GSTA1/THRB/FOXL2/ASTN2/ZFP36L1/DLX3/ADAMTSL2/FOXF1/GRHL3/MYCL/GDF7/PITX2/ALDH1A2/WNT5B/WNT10B/EDA/DACT2/WNT6/SMAD3/TJP2/KLF2/EGFR/PRKX/PKP2/TEAD2/BFSP2/PBX1/HAND2/NFATC4/WNT3/CCDC88C/MEOX1/IRX1/TBX1/INKA1/VANGL2/FGFR2/HEYL/HOXA7/LBH/MACROH2A2/NKX2-2/GSC/GDF11/HOXB2/BCL2/NRARP/PRICKLE1/LRP5/FOXF2/CYP26B1/GJA1/HOXA11/SPINK5/PPL/JAG…
GO_POSITIVE_REGULATION_OF_RNA_BIOSYNTHETIC_PROCESS	GO_POSITIVE_REGULATION_OF_RNA_BIOSYNTHETIC_PROCESS	214	-0.353422	-1.7281	0.0187681	MIXL1/TP53/RXRA/GLI2/EDN1/PLAGL1/TBX15/DYRK1B/TCF15/RASL11A/OVOL1/LRP5L/EBF1/ZNF423/THRB/FOXL2/DLX3/FOXF1/ZNF300/GRHL3/MYCL/GDF7/ARID5B/CASZ1/PITX2/TRERF1/PPARGC1B/WNT10B/HOXB3/WNT6/SMAD3/PDLIM1/KLF2/MYRF/EGFR/TLX3/NKX2-8/TEAD3/NFIA/TEAD2/GLIS1/PAX5/PBX1/HAND2/SMAD9/ZNF296/NFATC4/MEOX1/AUTS2/ZNF711/CITED4/TBX1/GPER1/EBF4/ETS2/PLAG1/FGFR2/HEYL/HOXA7/LBH/PITX1/HOXB2/HOXA9/CAND2/LRP5/FOXF2/LMX1B/HOX…
GO_EMBRYO_DEVELOPMENT	GO_EMBRYO_DEVELOPMENT	190	-0.366145	-1.76841	0.0187681	MIXL1/TP53/RXRA/GLI2/EDN1/KCNQ4/TBX15/RAI2/RIPPLY2/RACK1/TCF15/CAMSAP3/ARHGDIG/LRP5L/FOXL2/ZFP36L1/DLX3/FOXF1/GRHL3/GDF7/ALDH1A2/ADAMTS3/HOXB3/WNT6/SMAD3/KLF2/NXN/EGFR/TEAD3/TEAD2/EFNA1/DUSP2/PAX5/PBX1/HAND2/ATP11A/WNT3/MEOX1/IRX1/TBX1/INKA1/AFF3/ETS2/VANGL2/FGFR2/HOXA7/PLD6/PITX1/FBLL1/PTH1R/GSC/HOXB2/SIM2/XYLT1/HOXA9/FGF9/NRARP/PRICKLE1/LRP5/FOXF2/LMX1B/CYP26B1/GJA1/HOXA11/HPN/JAG2/SMO/WNT11/PC…
GO_NEGATIVE_REGULATION_OF_RNA_BIOSYNTHETIC_PROCESS	GO_NEGATIVE_REGULATION_OF_RNA_BIOSYNTHETIC_PROCESS	182	-0.360165	-1.72679	0.0187681	KLF8/ZNF350/L3MBTL1/NSD1/TBX20/DACH1/PRKN/MXD4/WT1/FOXE1/FOXG1/ZNF541/ZNF85/PRDM11/ZNF266/RPL10/FOXO3/WWOX/DUSP26/FEZF1/ATF7IP/CNOT2/AICDA/ZNF582/ZNF529/SOX18/ZNF91/ZNF345/TP53/ZNF253/RXRA/GLI2/EDN1/TBX15/PCBP3/RIPPLY2/OVOL1/HMX1/RPS14/NOSTRIN/ZNF423/THRB/FOXL2/FOXF1/H2AW/GAS6/IGHMBP2/ARID5B/TRERF1/PPARGC1B/WNT10B/HOXB3/WTIP/SMAD3/KLF2/PDCD4/NFIA/GLIS1/EFNA1/PAX5/IRX2/BEND5/ZNF608/SMAD9/ZNF296/NF…
GO_NEGATIVE_REGULATION_OF_TRANSCRIPTION_BY_RNA_POLYMERASE_II	GO_NEGATIVE_REGULATION_OF_TRANSCRIPTION_BY_RNA_POLYMERASE_II	125	-0.412569	-1.87327	0.0187681	KLF8/ZNF350/NSD1/TBX20/DACH1/PRKN/MXD4/WT1/FOXE1/FOXG1/ZNF85/ZNF266/RPL10/FOXO3/WWOX/DUSP26/FEZF1/ATF7IP/CNOT2/ZNF582/ZNF529/SOX18/ZNF345/TP53/RXRA/GLI2/EDN1/TBX15/PCBP3/RIPPLY2/OVOL1/HMX1/RPS14/THRB/FOXL2/FOXF1/IGHMBP2/ARID5B/WNT10B/HOXB3/SMAD3/KLF2/NFIA/GLIS1/EFNA1/PAX5/IRX2/ZNF608/SMAD9/ZNF296/NFATC4/BTG2/NOP53/IRX1/TBX1/ETS2/FGFR2/HOXA7/ZHX2/MACROH2A2/GSC/HOXB2/SIM2/FGF9/NRARP/MSC/SMO/BCL11A/…
GO_NEGATIVE_REGULATION_OF_DEVELOPMENTAL_PROCESS	GO_NEGATIVE_REGULATION_OF_DEVELOPMENTAL_PROCESS	156	-0.378612	-1.77261	0.0187681	SMAD3/ITM2C/DACT3/KLF2/EGFR/TLX3/PDCD4/PKP2/GLIS1/EFNA1/PBX1/HAND2/NFATC4/WNT3/EPHB1/RFLNA/FBLN1/TBX1/GPER1/STMN2/HOXA7/ZHX2/LBH/NKX2-2/GDF11/BCL2/HOXA9/FGF9/NRARP/PRICKLE1/LRP5/GJA1/SPINK5/HPN/ABCG1/TP53INP1/SMO/THBS4/WNT11/BCL11A/LIMS2/BMP4/RBPMS2/LHX2/BMP7/RGMA/SOX8/FGFR3/FRZB/LRP3/IL17D/SOX9/AGT/CHADL/ATP1B2
GO_CIRCULATORY_SYSTEM_DEVELOPMENT	GO_CIRCULATORY_SYSTEM_DEVELOPMENT	168	-0.34472	-1.62412	0.0187681	MIXL1/TP53/RXRA/GLI2/EDN1/SCUBE1/SVEP1/MYL3/LRP5L/RAMP2/ZFP36L1/DLX3/FOXF1/PITX2/ALDH1A2/NOX5/HOXB3/MYH11/SMAD3/PDLIM1/KLF2/NPY1R/NXN/EGFR/PRKX/PDCD4/PKP2/TEAD2/EFNA1/SLIT3/NEK8/HAND2/NFATC4/VAV2/EPHB1/LOXL1/TBX1/GPER1/DUSP9/EGFL7/ACKR3/VANGL2/FGFR2/HEYL/HOXA7/ELN/FGF9/NRARP/PRICKLE1/LRP5/GJA1/CPE/SPINK5/FZD8/SMO/THBS4/WNT11/SALL4/HSPB7/BMP4/HIF3A/BMP7/KIT/DSP/RYR1/COMP/COL22A1/ENPP2/SOX9/AGT/PDL…
GO_TUBE_DEVELOPMENT	GO_TUBE_DEVELOPMENT	169	-0.376822	-1.77359	0.0187681	LRP5L/THRB/RAMP2/ZFP36L1/ADAMTSL2/FOXF1/GRHL3/GDF7/ARG1/ALDH1A2/NOX5/EDA/HOXB3/DACT2/WNT6/SMAD3/KLF2/EGFR/PRKX/NKX2-8/NFIA/TEAD2/EFNA1/ADAMTS2/PBX1/HAND2/NFATC4/VAV2/EPHB1/IRX1/TBX1/INKA1/EGFL7/ACKR3/VANGL2/FGFR2/HEYL/HOXA7/NKX2-2/GSC/GDF11/SIM2/BCL2/FGF9/NRARP/PRICKLE1/ASS1/LRP5/FOXF2/GJA1/HOXA11/SPINK5/FZD8/SMO/THBS4/WNT11/SALL4/BMP4/HIF3A/RBPMS2/LHX2/BMP7/KIT/COMP/COL22A1/SOX8/MTSS1/ENPP2/SOX9…
GO_EMBRYONIC_ORGAN_MORPHOGENESIS	GO_EMBRYONIC_ORGAN_MORPHOGENESIS	64	-0.49226	-1.98977	0.0187681	GLI2/EDN1/KCNQ4/TBX15/FOXL2/FOXF1/GRHL3/HOXB3/SMAD3/TEAD2/EFNA1/PAX5/HAND2/TBX1/VANGL2/FGFR2/HOXA7/GSC/HOXB2/HOXA9/FGF9/FOXF2/HOXA11/HPN/SMO/WNT11/DLX5/BMP4/MDFI/RBPMS2/GJB6/BMP7/FRZB/SOX9
GO_EPIDERMIS_DEVELOPMENT	GO_EPIDERMIS_DEVELOPMENT	64	-0.493471	-1.99467	0.0187681	SOX18/SOS1/WNT10A/GLI2/AGPAT2/SVEP1/OVOL1/ZFP36L1/GRHL3/MYCL/PITX2/BNC1/WNT10B/EDA/EGFR/PKP2/VANGL2/FGFR2/HOXA7/MACROH2A2/BCL2/CYP26B1/SPINK5/PPL/JAG2/SMO/PCSK6/BMP4/ESRP1/LCE1A/LCE2A/CRABP2/LHX2/DSP/KRTAP19-1/SOX9/GAL
GO_EPITHELIAL_TUBE_MORPHOGENESIS	GO_EPITHELIAL_TUBE_MORPHOGENESIS	60	-0.472868	-1.87774	0.0187681	LRP5L/FOXF1/GRHL3/GDF7/WNT6/SMAD3/PRKX/TEAD2/PBX1/HAND2/NFATC4/IRX1/VANGL2/FGFR2/BCL2/NRARP/PRICKLE1/LRP5/HOXA11/SMO/WNT11/SALL4/BMP4/LHX2/BMP7/SOX8/MTSS1/SOX9/AGT
GO_SENSORY_SYSTEM_DEVELOPMENT	GO_SENSORY_SYSTEM_DEVELOPMENT	66	-0.498011	-2.02469	0.0187681	LRP5L/THRB/FOXL2/GRHL3/PITX2/ALDH1A2/WNT5B/WNT6/SMAD3/EGFR/BFSP2/PBX1/EPHB1/ZHX2/GDF11/BCL2/FGF9/LRP5/FOXF2/LAMC3/BMP4/SOX1/TSKU/LHX2/BMP7/TUB/SOX8/SDK1/SDK2/SOX9
GO_EMBRYO_DEVELOPMENT_ENDING_IN_BIRTH_OR_EGG_HATCHING	GO_EMBRYO_DEVELOPMENT_ENDING_IN_BIRTH_OR_EGG_HATCHING	115	-0.410025	-1.83699	0.0187681	TP53/RXRA/GLI2/EDN1/TBX15/RAI2/RIPPLY2/TCF15/CAMSAP3/ARHGDIG/ZFP36L1/FOXF1/GRHL3/GDF7/ALDH1A2/ADAMTS3/HOXB3/SMAD3/KLF2/NXN/EGFR/TEAD2/PAX5/PBX1/HAND2/ATP11A/MEOX1/TBX1/INKA1/VANGL2/FGFR2/HOXA7/FBLL1/PTH1R/GSC/HOXB2/XYLT1/HOXA9/FGF9/NRARP/PRICKLE1/LMX1B/HOXA11/JAG2/SMO/WNT11/SALL4/BMP4/MDFI/LHX2/BMP7/SOX8/APBA2/SOX9
GO_POSITIVE_REGULATION_OF_TRANSCRIPTION_BY_RNA_POLYMERASE_II	GO_POSITIVE_REGULATION_OF_TRANSCRIPTION_BY_RNA_POLYMERASE_II	162	-0.364872	-1.70765	0.0187681	MIXL1/TP53/RXRA/GLI2/EDN1/PLAGL1/TBX15/TCF15/OVOL1/LRP5L/EBF1/THRB/FOXL2/DLX3/FOXF1/ZNF300/GRHL3/MYCL/PITX2/TRERF1/PPARGC1B/WNT10B/HOXB3/SMAD3/KLF2/EGFR/TLX3/NKX2-8/TEAD3/NFIA/TEAD2/GLIS1/PAX5/PBX1/HAND2/SMAD9/ZNF296/NFATC4/MEOX1/AUTS2/CITED4/TBX1/GPER1/EBF4/ETS2/PLAG1/FGFR2/HEYL/HOXA7/PITX1/HOXB2/HOXA9/LRP5/FOXF2/LMX1B/SMO/DLX5/SALL4/BMP4/HOXA10/SOX1/IL33/BMP7/RGMA/SOX8/SOX9/GAL
GO_SENSORY_ORGAN_DEVELOPMENT	GO_SENSORY_ORGAN_DEVELOPMENT	105	-0.490658	-2.17014	0.0187681	WNT10A/RXRA/GLI2/EDN1/KCNQ4/MYOM1/TCF15/LRP5L/THRB/FOXL2/LIN7A/GRHL3/MYCL/PITX2/ALDH1A2/WNT5B/WNT10B/WNT6/SMAD3/EGFR/BFSP2/PBX1/HAND2/EPHB1/TBX1/VANGL2/FGFR2/ZHX2/GSC/GDF11/BCL2/FGF9/LRP5/FOXF2/CYP26B1/HPN/JAG2/LAMC3/DLX5/BMP4/ESRP1/SOX1/TSKU/LHX2/GJB6/BMP7/TUB/KIT/SOX8/FRZB/SDK1/SDK2/SOX9
GO_EPITHELIAL_CELL_DIFFERENTIATION	GO_EPITHELIAL_CELL_DIFFERENTIATION	108	-0.418102	-1.85773	0.0187681	TCF15/OVOL1/CAMSAP3/GSTA1/THRB/FOXL2/ZFP36L1/DLX3/FOXF1/MYCL/GDF7/PITX2/WNT5B/WNT10B/DACT2/SMAD3/TJP2/KLF2/PRKX/PKP2/BFSP2/CCDC88C/TBX1/FGFR2/HOXA7/LBH/MACROH2A2/NKX2-2/CYP26B1/SPINK5/PPL/JAG2/SMO/WNT11/PCSK6/DLX5/BMP4/ESRP1/LCE1A/LCE2A/BMP7/DSP/COL22A1/SOX8/KRTAP19-1/MTSS1/FRZB/SOX9
GO_CAMERA_TYPE_EYE_DEVELOPMENT	GO_CAMERA_TYPE_EYE_DEVELOPMENT	59	-0.496702	-1.97004	0.0187681	LRP5L/THRB/FOXL2/GRHL3/PITX2/ALDH1A2/WNT5B/WNT6/SMAD3/EGFR/BFSP2/EPHB1/ZHX2/GDF11/LRP5/FOXF2/LAMC3/BMP4/SOX1/TSKU/LHX2/BMP7/TUB/SOX8/SDK1/SDK2/SOX9
GO_PATTERN_SPECIFICATION_PROCESS	GO_PATTERN_SPECIFICATION_PROCESS	93	-0.513579	-2.2173	0.0187681	FEZF1/DMRTA2/LBX1/CHRD/SOX18/TP53/GLI2/EDN1/RIPPLY2/TCF15/LRP5L/FOXF1/GRHL3/RTTN/PITX2/ALDH1A2/HOXB3/WNT6/SMAD3/NEK8/PBX1/HAND2/BTG2/WNT3/MEOX1/IRX1/TBX1/ETS2/VANGL2/FGFR2/HEYL/HOXA7/PLD6/NKX2-2/GSC/GDF11/HOXB2/SIM2/HOXA9/NRARP/LRP5/LMX1B/CYP26B1/HOXA11/SMO/WNT11/PCSK6/BMP4/HOXA10/SOX1/MDFI/LHX2/BMP7
GO_CIRCULATORY_SYSTEM_PROCESS	GO_CIRCULATORY_SYSTEM_PROCESS	96	-0.431858	-1.87116	0.0187681	SVEP1/MYL3/KCND3/THRB/RAMP2/GAS6/SMAD3/TJP2/CHGA/NPY1R/EGFR/PKP2/CACNG4/KCNE4/CACNA2D2/KCNA5/GPER1/KCNK15/KCNK1/HOXB2/GNAO1/ELN/RASL10B/KCNH2/LRP5/PTP4A3/ADRA2A/GJA1/HSPB7/CORO2B/KCNJ12/DES/DSP/RYR1/COMP/AGT/ATP1B2/ADRA2C
GO_HEART_DEVELOPMENT	GO_HEART_DEVELOPMENT	94	-0.443137	-1.91069	0.0187681	SOX18/SOS1/MIXL1/TP53/RXRA/GLI2/EDN1/SCUBE1/MYL3/RAMP2/ZFP36L1/FOXF1/PITX2/ALDH1A2/MYH11/SMAD3/PDLIM1/NPY1R/EGFR/PDCD4/PKP2/TEAD2/EFNA1/SLIT3/NEK8/HAND2/NFATC4/TBX1/GPER1/DUSP9/VANGL2/FGFR2/HEYL/ELN/FGF9/PRICKLE1/GJA1/CPE/SMO/WNT11/SALL4/HSPB7/BMP4/BMP7/DSP/RYR1/SOX9/AGT/PDLIM4
GO_REGIONALIZATION	GO_REGIONALIZATION	75	-0.539737	-2.23781	0.0187681	TP53/GLI2/EDN1/RIPPLY2/TCF15/LRP5L/FOXF1/PITX2/ALDH1A2/HOXB3/SMAD3/PBX1/BTG2/WNT3/MEOX1/IRX1/TBX1/ETS2/VANGL2/FGFR2/HEYL/HOXA7/PLD6/NKX2-2/GSC/GDF11/HOXB2/HOXA9/NRARP/LRP5/LMX1B/CYP26B1/HOXA11/SMO/WNT11/PCSK6/BMP4/HOXA10/SOX1/MDFI/LHX2
GO_REGULATION_OF_HORMONE_LEVELS	GO_REGULATION_OF_HORMONE_LEVELS	80	-0.461828	-1.93403	0.0187681	CYP19A1/SLCO1C1/LRP5L/GCNT4/FOXL2/ALDH1A2/DIO2/CHGA/EGFR/TSPOAP1/RIMS2/SYBU/SLC7A8/CACNA2D2/KCNA5/GPER1/RASL10B/LRP5/CPLX1/CYP26B1/PCSK1N/ADRA2A/GJA1/CPE/HPN/ADCY5/PCSK6/CRABP1/CRABP2/GPR27/SOX8/AGT/GAL/ADRA2C
GO_UROGENITAL_SYSTEM_DEVELOPMENT	GO_UROGENITAL_SYSTEM_DEVELOPMENT	58	-0.50231	-1.97896	0.0187681	RXRA/GLI2/OVOL1/CYP19A1/GCNT4/FOXF1/ARID5B/ALDH1A2/DACT2/WNT6/SMAD3/PRKX/NFIA/PBX1/IRX1/PLAG1/VANGL2/FGFR2/HEYL/GDF11/BCL2/ASS1/CYP26B1/HOXA11/SMO/WNT11/BMP4/BMP7/SOX8/MTSS1/SOX9/AGT
GO_SKELETAL_SYSTEM_DEVELOPMENT	GO_SKELETAL_SYSTEM_DEVELOPMENT	100	-0.546987	-2.39336	0.0187681	CHRD/FGF18/CHRDL2/TP53/THPO/GLI2/EDN1/TBX15/RIPPLY2/TTC9/TCF15/LRP5L/ARID5B/PITX2/WNT5B/PPARGC1B/WNT10B/HOXB3/HOXA13/SMAD3/PAX5/PBX1/HAND2/P2RX7/RFLNA/TBX1/ETS2/COL27A1/FGFR2/HOXA7/PITX1/PTH1R/GSC/GDF11/HOXB2/XYLT1/HOXA9/FGF9/LRP5/CYP26B1/GJA1/HOXA11/JAG2/WNT11/DLX5/BMP4/HOXA10/PRELP/MDFI/BMP7/KIT/RYR1/COMP/FGFR3/FRZB/BCAN/SOX9/CHADL/COL11A2
GO_ANTERIOR_POSTERIOR_PATTERN_SPECIFICATION	GO_ANTERIOR_POSTERIOR_PATTERN_SPECIFICATION	46	-0.593425	-2.25106	0.0187681	TP53/GLI2/RIPPLY2/TCF15/LRP5L/FOXF1/ALDH1A2/HOXB3/SMAD3/PBX1/BTG2/WNT3/MEOX1/TBX1/ETS2/VANGL2/HEYL/HOXA7/PLD6/GDF11/HOXB2/HOXA9/NRARP/LRP5/HOXA11/SMO/PCSK6/BMP4/HOXA10
GO_CANONICAL_WNT_SIGNALING_PATHWAY	GO_CANONICAL_WNT_SIGNALING_PATHWAY	50	-0.518	-1.98726	0.0187681	WNT5B/WNT10B/EDA/WNT6/SMAD3/DACT3/EGFR/WNK2/MCC/WNT3/CCDC88C/FAM53B/FGFR2/FGF9/NRARP/PRICKLE1/NKD2/LRP5/FZD8/WNT11/DLX5/FRZB/SOX9
GO_CARTILAGE_DEVELOPMENT	GO_CARTILAGE_DEVELOPMENT	46	-0.500461	-1.89842	0.0187681	WNT5B/WNT10B/HOXB3/SMAD3/HAND2/RFLNA/COL27A1/PITX1/PTH1R/FGF9/HOXA11/WNT11/BMP4/BMP7/COMP/FGFR3/FRZB/SOX9/CHADL/COL11A2
GO_HEART_MORPHOGENESIS	GO_HEART_MORPHOGENESIS	46	-0.544095	-2.06394	0.0187681	LBX1/SOX18/SOS1/TP53/RXRA/MYL3/FOXF1/PITX2/ALDH1A2/SMAD3/NPY1R/PDCD4/PKP2/TEAD2/EFNA1/SLIT3/HAND2/TBX1/VANGL2/FGFR2/HEYL/ELN/CPE/SMO/WNT11/BMP4/BMP7/DSP/RYR1/SOX9
GO_VIRAL_GENE_EXPRESSION	GO_VIRAL_GENE_EXPRESSION	50	-0.465155	-1.78452	0.0187681	RPL11/RPL13/RPS8/RPS2/RPL4/RPSA/RPS5/RPS28/RPL28/RPL10A/RPS16/RPS23/RPL10/RPS10/RPL23A/RPS6/RPS4X/RPS11/RPL7A/RPS18/RPL37/RPL12/RPL18A/RPL30/RPL8/RPL9/RPL3/RPS9/RPS14/RPL18/RPS20/RPS19/RPL13A/RPL7/RPS3/HPN
GO_TRANSLATIONAL_INITIATION	GO_TRANSLATIONAL_INITIATION	47	-0.597493	-2.2776	0.0187681	RPL11/RPL13/RPS8/RPS2/RPL4/RPSA/LTO1/RPS5/RPS28/RPL28/RPL10A/RPS16/RPS23/RPL10/RPS10/RPL23A/RPS6/RPS4X/RPS11/RPL7A/RPS18/RXRA/RPL37/RPL12/EIF3K/RPL18A/RPL30/RPL8/RPL9/RPL3/RPS9/PABPC1/RPS14/RPL18/RPS20/RPS19/RPL13A/RPL7/RPS3/EIF4EBP3
GO_APPENDAGE_DEVELOPMENT	GO_APPENDAGE_DEVELOPMENT	40	-0.546959	-2.00191	0.0187681	PITX2/ALDH1A2/PBX1/HAND2/WNT3/AFF3/FGFR2/PITX1/HOXA9/FGF9/LRP5/CYP26B1/HOXA11/DLX5/SALL4/BMP4/HOXA10/CRABP2/BMP7/COMP/SOX9
GO_BONE_DEVELOPMENT	GO_BONE_DEVELOPMENT	40	-0.511628	-1.87259	0.0187681	FGF18/TP53/THPO/RIPPLY2/TTC9/LRP5L/PITX2/RFLNA/COL27A1/FGFR2/XYLT1/LRP5/CYP26B1/GJA1/HOXA11/DLX5/BMP4/KIT/RYR1/COMP/FGFR3/SOX9
GO_ESTABLISHMENT_OF_PROTEIN_LOCALIZATION_TO_ENDOPLASMIC_RETICULUM	GO_ESTABLISHMENT_OF_PROTEIN_LOCALIZATION_TO_ENDOPLASMIC_RETICULUM	40	-0.631203	-2.31025	0.0187681	RPL11/RPL13/RPS8/RPS2/RPL4/RPSA/RPS5/RPS28/RPL28/RPL10A/RPS16/RPS23/RPL10/RPS10/RPL23A/RPS6/RPS4X/RPS11/RPL7A/RPS18/RPL37/RPL12/RPL18A/RPL30/RPL8/RPL9/RPL3/RPS9/RPS14/RPL18/RPS20/RPS19/RPL13A/RPL7/RPS3
GO_NUCLEAR_TRANSCRIBED_MRNA_CATABOLIC_PROCESS_NONSENSE_MEDIATED_DECAY	GO_NUCLEAR_TRANSCRIBED_MRNA_CATABOLIC_PROCESS_NONSENSE_MEDIATED_DECAY	40	-0.658686	-2.41083	0.0187681	RPL11/RPL13/RPS8/RPS2/RPL4/RPSA/RPS5/RPS28/RPL28/RPL10A/RPS16/RPS23/RPL10/RPS10/RPL23A/RPS6/RPS4X/RPS11/RPL7A/RPS18/RPL37/RPL12/RPL18A/RPL30/RPL8/RPL9/RPL3/RPS9/PABPC1/RPS14/RPL18/RPS20/RPS19/RPL13A/RPL7/RPS3
GO_REGULATION_OF_WNT_SIGNALING_PATHWAY	GO_REGULATION_OF_WNT_SIGNALING_PATHWAY	55	-0.480544	-1.86955	0.0187681	WNT5B/WNT10B/EDA/SMAD3/DACT3/NXN/EGFR/WNK2/MCC/NFATC4/WNT3/CCDC88C/FAM53B/VANGL2/FGFR2/GSC/FGF9/NRARP/PRICKLE1/NKD2/WNT11/DLX5/MDFI/TSKU/FRZB/SOX9
GO_HEART_PROCESS	GO_HEART_PROCESS	48	-0.491463	-1.87103	0.0187681	MYL3/KCND3/THRB/CHGA/PKP2/CACNG4/KCNE4/CACNA2D2/KCNA5/KCNK15/KCNK1/GNAO1/KCNH2/GJA1/HSPB7/KCNJ12/DES/DSP/RYR1/AGT/ATP1B2
GO_NUCLEAR_TRANSCRIBED_MRNA_CATABOLIC_PROCESS	GO_NUCLEAR_TRANSCRIBED_MRNA_CATABOLIC_PROCESS	49	-0.576978	-2.20486	0.0187681	RPL11/RPL13/RPS8/RPS2/RPL4/RPSA/RPS5/RPS28/RPL28/RPL10A/RPS16/RPS23/RPL10/RPS10/RPL23A/CNOT2/RPS6/RPS4X/RPS11/RPL7A/RPS18/RPL37/RPL12/RPL18A/RPL30/RPL8/RPL9/RPL3/RPS9/PABPC1/RPS14/RPL18/ZFP36L1/RPS20/RPS19/RPL13A/RPL7/BTG2/RPS3
GO_SENSORY_ORGAN_MORPHOGENESIS	GO_SENSORY_ORGAN_MORPHOGENESIS	49	-0.577371	-2.20636	0.0187681	GLI2/EDN1/KCNQ4/THRB/FOXL2/GRHL3/PITX2/EPHB1/TBX1/VANGL2/FGFR2/ZHX2/GSC/GDF11/BCL2/FGF9/LRP5/FOXF2/CYP26B1/HPN/DLX5/BMP4/SOX1/TSKU/GJB6/BMP7/SOX8/FRZB/SDK1/SDK2/SOX9
GO_SKELETAL_SYSTEM_MORPHOGENESIS	GO_SKELETAL_SYSTEM_MORPHOGENESIS	49	-0.573802	-2.19272	0.0187681	TBX15/RIPPLY2/TCF15/LRP5L/ARID5B/PPARGC1B/WNT10B/HOXB3/SMAD3/PAX5/P2RX7/RFLNA/TBX1/COL27A1/FGFR2/HOXA7/GSC/HOXB2/HOXA9/LRP5/CYP26B1/HOXA11/DLX5/BMP4/MDFI/BMP7/COMP/FGFR3/SOX9
GO_PROTEIN_LOCALIZATION_TO_ENDOPLASMIC_RETICULUM	GO_PROTEIN_LOCALIZATION_TO_ENDOPLASMIC_RETICULUM	44	-0.599416	-2.23215	0.0187681	RPL11/GRIK5/RPL13/RPS8/RPS2/RPL4/RPSA/RPS5/RPS28/RPL28/RPL10A/RPS16/RPS23/RPL10/RPS10/RPL23A/RPS6/RPS4X/RPS11/RPL7A/RPS18/RPL37/RPL12/RPL18A/RPL30/RPL8/RPL9/RPL3/RPS9/RPS14/RPL18/RPS20/RPS19/RPL13A/RPL7/RPS3/GJA1
GO_POTASSIUM_ION_TRANSPORT	GO_POTASSIUM_ION_TRANSPORT	43	-0.504488	-1.86863	0.0187681	KCNG1/WNK2/KCNE4/KCNA5/FHL1/KCNK15/KCNK1/KCNH2/ADRA2A/SLC24A3/HPN/SLC12A7/KCNJ13/KCNJ12/ATP1B2/SLC9A3/GAL
GO_HORMONE_TRANSPORT	GO_HORMONE_TRANSPORT	53	-0.494137	-1.90698	0.0187681	CACNA1A/PRKN/GNAS/CACNA1C/TACR2/SMPD3/NOS2/EDN1/DOC2B/CYP19A1/SLCO1C1/LRP5L/FOXL2/CHGA/EGFR/RIMS2/SYBU/SLC7A8/CACNA2D2/KCNA5/GPER1/RASL10B/LRP5/CPLX1/ADRA2A/GJA1/CPE/ADCY5/GPR27/AGT/GAL/ADRA2C
GO_MULTICELLULAR_ORGANISMAL_SIGNALING	GO_MULTICELLULAR_ORGANISMAL_SIGNALING	39	-0.53247	-1.93007	0.0187681	PKP2/CACNG4/KCNE4/CACNA2D2/KCNA5/GPER1/KCNK15/KCNK1/KCNH2/GJA1/KCNJ12/DSP/RYR1/AGT/ATP1B2
GO_CELL_FATE_COMMITMENT	GO_CELL_FATE_COMMITMENT	56	-0.518039	-2.01476	0.0187681	DMRTA2/LBX1/SOX18/EPOP/WNT10A/TP53/GLI2/TBX15/GDF7/WNT5B/WNT10B/WNT6/TLX3/TEAD3/GLIS1/WNT3/TBX1/ETS2/FGFR2/PITX1/NKX2-2/GSC/BCL2/CYP26B1/HOXA11/JAG2/SMO/WNT11/BMP4/ESRP1/SOX1/SOX8/SOX9
GO_CONNECTIVE_TISSUE_DEVELOPMENT	GO_CONNECTIVE_TISSUE_DEVELOPMENT	56	-0.501778	-1.95152	0.0187681	FGF18/CHRDL2/GLI2/EDN1/DYRK1B/LRP5L/GDF7/ARID5B/WNT5B/WNT10B/HOXB3/SMAD3/HAND2/RFLNA/COL27A1/PITX1/PTH1R/FGF9/LRP5/HOXA11/WNT11/BMP4/BMP7/COMP/SOX8/FGFR3/FRZB/SOX9/CHADL/COL11A2
GO_MUSCLE_CONTRACTION	GO_MUSCLE_CONTRACTION	56	-0.443276	-1.72399	0.0187681	EDN1/MYOM1/MYL3/KCND3/MYH11/CHGA/PKP2/KCNE4/KCNA5/MYL9/GPER1/GNAO1/KCNH2/ADRA2A/GJA1/TPCN2/KCNJ12/DES/KIT/DSP/RYR1/COMP/AGT/ADRA2C
GO_REGULATION_OF_BLOOD_CIRCULATION	GO_REGULATION_OF_BLOOD_CIRCULATION	56	-0.497993	-1.9368	0.0187681	MYL3/KCND3/THRB/CHGA/EGFR/PKP2/CACNG4/KCNE4/CACNA2D2/KCNA5/KCNK15/KCNK1/GNAO1/KCNH2/ADRA2A/GJA1/HSPB7/KCNJ12/DES/DSP/RYR1/AGT/ATP1B2/ADRA2C
GO_SKIN_DEVELOPMENT	GO_SKIN_DEVELOPMENT	52	-0.504469	-1.93588	0.0187681	SOX18/SOS1/WNT10A/GLI2/TCF15/OVOL1/ZFP36L1/GRHL3/WNT10B/EDA/DACT2/EGFR/PKP2/ADAMTS2/VANGL2/FGFR2/HOXA7/MACROH2A2/BCL2/CYP26B1/SPINK5/PPL/SMO/PCSK6/LCE1A/LCE2A/LHX2/DSP/RYR1/COMP/KRTAP19-1/SOX9/GAL
GO_CARDIAC_CONDUCTION	GO_CARDIAC_CONDUCTION	27	-0.655111	-2.18981	0.0187681	PKP2/CACNG4/KCNE4/CACNA2D2/KCNA5/KCNK15/KCNK1/KCNH2/GJA1/KCNJ12/DSP/RYR1/AGT/ATP1B2
GO_KIDNEY_EPITHELIUM_DEVELOPMENT	GO_KIDNEY_EPITHELIUM_DEVELOPMENT	27	-0.683127	-2.28346	0.0187681	WNT6/SMAD3/PBX1/IRX1/FGFR2/HEYL/GDF11/BCL2/HOXA11/SMO/WNT11/BMP4/BMP7/SOX8/MTSS1/SOX9/AGT
GO_NOTCH_SIGNALING_PATHWAY	GO_NOTCH_SIGNALING_PATHWAY	27	-0.592673	-1.9811	0.0187681	RIPPLY2/ZNF423/RPS19/EGFR/PBX1/KCNA5/GDPD5/EGFL7/HEYL/NRARP/PTP4A3/JAG2/BMP7/KIT/SOX9/SUSD5
GO_TUBE_FORMATION	GO_TUBE_FORMATION	27	-0.58979	-1.97147	0.0187681	GRHL3/GDF7/EDA/WNT6/TEAD2/IRX1/VANGL2/FGFR2/PRICKLE1/SALL4/BMP4/LHX2/BMP7/SOX8/SOX9
GO_EYE_MORPHOGENESIS	GO_EYE_MORPHOGENESIS	26	-0.625277	-2.06552	0.0187681	THRB/FOXL2/PITX2/EPHB1/ZHX2/GDF11/BCL2/LRP5/FOXF2/BMP4/SOX1/TSKU/BMP7/SOX8/SDK1/SDK2/SOX9
GO_MORPHOGENESIS_OF_EMBRYONIC_EPITHELIUM	GO_MORPHOGENESIS_OF_EMBRYONIC_EPITHELIUM	26	-0.608932	-2.01153	0.0187681	GRHL3/GDF7/ALDH1A2/WNT6/TEAD2/IRX1/VANGL2/FGFR2/PRICKLE1/JAG2/SALL4/BMP4/LHX2/BMP7/SOX8/SOX9
GO_CARDIAC_CHAMBER_DEVELOPMENT	GO_CARDIAC_CHAMBER_DEVELOPMENT	29	-0.564583	-1.91726	0.0187681	SOS1/TP53/RXRA/MYL3/FOXF1/PKP2/SLIT3/HAND2/TBX1/VANGL2/FGFR2/HEYL/CPE/SMO/WNT11/SALL4/BMP4/BMP7/DSP
GO_NEPHRON_DEVELOPMENT	GO_NEPHRON_DEVELOPMENT	29	-0.566521	-1.92384	0.0187681	WNT6/PBX1/IRX1/VANGL2/HEYL/BCL2/HOXA11/SMO/WNT11/BMP4/BMP7/SOX8/MTSS1/SOX9/AGT
GO_CARDIAC_CHAMBER_MORPHOGENESIS	GO_CARDIAC_CHAMBER_MORPHOGENESIS	25	-0.609236	-1.99843	0.0187681	SOS1/TP53/RXRA/MYL3/FOXF1/PKP2/SLIT3/HAND2/TBX1/VANGL2/FGFR2/HEYL/CPE/SMO/WNT11/BMP4/BMP7/DSP
GO_DORSAL_VENTRAL_PATTERN_FORMATION	GO_DORSAL_VENTRAL_PATTERN_FORMATION	25	-0.576647	-1.89153	0.0187681	WNT3/NKX2-2/GSC/HOXB2/LMX1B/HOXA11/SMO/BMP4/SOX1/MDFI/LHX2
GO_CARDIAC_VENTRICLE_MORPHOGENESIS	GO_CARDIAC_VENTRICLE_MORPHOGENESIS	12	-0.673532	-1.78369	0.0187681	RXRA/MYL3/FOXF1/PKP2/HAND2/FGFR2/HEYL/CPE/DSP
GO_COTRANSLATIONAL_PROTEIN_TARGETING_TO_MEMBRANE	GO_COTRANSLATIONAL_PROTEIN_TARGETING_TO_MEMBRANE	38	-0.670609	-2.38713	0.0187681	RPL11/RPL13/RPS8/RPS2/RPL4/RPSA/RPS5/RPS28/RPL28/RPL10A/RPS16/RPS23/RPL10/RPS10/RPL23A/RPS6/RPS4X/RPS11/RPL7A/RPS18/RPL37/RPL12/RPL18A/RPL30/RPL8/RPL9/RPL3/RPS9/RPS14/RPL18/RPS20/RPS19/RPL13A/RPL7/RPS3
GO_DIGESTIVE_TRACT_MORPHOGENESIS	GO_DIGESTIVE_TRACT_MORPHOGENESIS	12	-0.722418	-1.91316	0.0187681	GLI2/FOXF1/SMAD3/EGFR/VANGL2/FGFR2/BCL2/WNT11/BMP4/RBPMS2
GO_EMBRYONIC_SKELETAL_SYSTEM_DEVELOPMENT	GO_EMBRYONIC_SKELETAL_SYSTEM_DEVELOPMENT	31	-0.593331	-2.03352	0.0187681	HOXB3/SMAD3/PAX5/PBX1/TBX1/FGFR2/HOXA7/GSC/HOXB2/XYLT1/HOXA9/FGF9/HOXA11/WNT11/BMP4/MDFI/BMP7
GO_GLOMERULUS_DEVELOPMENT	GO_GLOMERULUS_DEVELOPMENT	12	-0.68615	-1.81711	0.0187681	VANGL2/HEYL/BCL2/BMP4/BMP7/MTSS1
GO_KERATINIZATION	GO_KERATINIZATION	12	-0.842152	-2.23024	0.0187681	PKP2/CYP26B1/SPINK5/PPL/PCSK6/LCE1A/LCE2A/DSP/KRTAP19-1
GO_REGULATION_OF_MESENCHYMAL_CELL_PROLIFERATION	GO_REGULATION_OF_MESENCHYMAL_CELL_PROLIFERATION	12	-0.697794	-1.84794	0.0187681	FOXF1/TBX1/FGFR2/FGF9/LRP5/SMO/WNT11/BMP4/SOX9
GO_APPENDAGE_MORPHOGENESIS	GO_APPENDAGE_MORPHOGENESIS	34	-0.585043	-2.03411	0.0187681	PBX1/HAND2/WNT3/AFF3/FGFR2/PITX1/HOXA9/FGF9/LRP5/CYP26B1/HOXA11/DLX5/SALL4/BMP4/HOXA10/CRABP2/BMP7/SOX9
GO_POTASSIUM_ION_IMPORT_ACROSS_PLASMA_MEMBRANE	GO_POTASSIUM_ION_IMPORT_ACROSS_PLASMA_MEMBRANE	11	-0.730358	-1.88745	0.0187681	WNK2/KCNH2/SLC12A7/KCNJ13/KCNJ12/ATP1B2
GO_REGULATION_OF_KIDNEY_DEVELOPMENT	GO_REGULATION_OF_KIDNEY_DEVELOPMENT	11	-0.728554	-1.88279	0.0187681	PRKX/SMO/BMP4/BMP7/SOX8/SOX9/AGT
GO_RETINA_MORPHOGENESIS_IN_CAMERA_TYPE_EYE	GO_RETINA_MORPHOGENESIS_IN_CAMERA_TYPE_EYE	11	-0.745012	-1.92532	0.0187681	THRB/ZHX2/LRP5/SOX8/SDK1/SDK2/SOX9
GO_CELLULAR_RESPONSE_TO_RETINOIC_ACID	GO_CELLULAR_RESPONSE_TO_RETINOIC_ACID	20	-0.60694	-1.86397	0.0187681	ALDH1A2/WNT5B/WNT10B/WNT6/TEAD2/WNT3/TBX1/FGFR2/CYP26B1/WNT11/SOX9
GO_KERATINOCYTE_DIFFERENTIATION	GO_KERATINOCYTE_DIFFERENTIATION	20	-0.585874	-1.79927	0.0187681	ZFP36L1/PKP2/HOXA7/MACROH2A2/CYP26B1/SPINK5/PPL/PCSK6/LCE1A/LCE2A/DSP/KRTAP19-1
GO_MAINTENANCE_OF_CELL_NUMBER	GO_MAINTENANCE_OF_CELL_NUMBER	20	-0.633498	-1.94553	0.0187681	PBX1/VANGL2/ZHX2/LBH/LRP5/SMO/SALL4/BMP7/KIT/SOX9
GO_RENAL_TUBULE_DEVELOPMENT	GO_RENAL_TUBULE_DEVELOPMENT	20	-0.704118	-2.16241	0.0187681	WNT6/PBX1/IRX1/HEYL/BCL2/HOXA11/SMO/WNT11/BMP4/SOX8/MTSS1/SOX9/AGT
GO_SMOOTH_MUSCLE_CELL_DIFFERENTIATION	GO_SMOOTH_MUSCLE_CELL_DIFFERENTIATION	17	-0.664814	-1.93806	0.0187681	RAMP2/FOXF1/PDCD4/NFATC4/GPER1/FGFR2/FGF9/BMP4/RBPMS2/KIT/COMP/SOX9
GO_AXIS_SPECIFICATION	GO_AXIS_SPECIFICATION	18	-0.615945	-1.81965	0.0187681	RIPPLY2/PITX2/WNT6/WNT3/ETS2/PLD6/NRARP/SMO/PCSK6/BMP4/MDFI
GO_CAMERA_TYPE_EYE_MORPHOGENESIS	GO_CAMERA_TYPE_EYE_MORPHOGENESIS	24	-0.617787	-1.9849	0.0187681	EPHB1/ZHX2/GDF11/LRP5/FOXF2/BMP4/SOX1/TSKU/BMP7/SOX8/SDK1/SDK2/SOX9
GO_DIGESTIVE_SYSTEM_DEVELOPMENT	GO_DIGESTIVE_SYSTEM_DEVELOPMENT	24	-0.630083	-2.0244	0.0187681	MIXL1/GLI2/FOXF1/ALDH1A2/SMAD3/EGFR/VANGL2/FGFR2/NKX2-2/BCL2/FGF9/ASS1/FOXF2/SMO/WNT11/BMP4/RBPMS2/KIT
GO_POSITIVE_REGULATION_OF_ANIMAL_ORGAN_MORPHOGENESIS	GO_POSITIVE_REGULATION_OF_ANIMAL_ORGAN_MORPHOGENESIS	18	-0.659349	-1.94787	0.0187681	WNT6/HAND2/FGFR2/HOXA11/HPN/SMO/WNT11/BMP4/BMP7/SOX8/SOX9/AGT
GO_RETINA_DEVELOPMENT_IN_CAMERA_TYPE_EYE	GO_RETINA_DEVELOPMENT_IN_CAMERA_TYPE_EYE	24	-0.598974	-1.92445	0.0187681	ZHX2/LRP5/LAMC3/LHX2/TUB/SOX8/SDK1/SDK2/SOX9
GO_ROOF_OF_MOUTH_DEVELOPMENT	GO_ROOF_OF_MOUTH_DEVELOPMENT	18	-0.616178	-1.82034	0.0187681	ARID5B/HAND2/TBX1/GDF11/FOXF2/MSC/JAG2/WNT11/DLX5/COL11A2
GO_COLLAGEN_FIBRIL_ORGANIZATION	GO_COLLAGEN_FIBRIL_ORGANIZATION	10	-0.772483	-1.95371	0.0187681	ADAMTS3/ADAMTS2/LOXL1/COL14A1/COMP/CHADL/COL11A2
GO_ENDOCRINE_SYSTEM_DEVELOPMENT	GO_ENDOCRINE_SYSTEM_DEVELOPMENT	19	-0.641455	-1.92655	0.0187681	ARID5B/PITX2/ALDH1A2/HOXB3/SMAD3/PBX1/TBX1/PITX1/NKX2-2/SMO/WNT11/BMP4/SOX9
GO_MESENCHYMAL_CELL_PROLIFERATION	GO_MESENCHYMAL_CELL_PROLIFERATION	14	-0.719161	-1.98331	0.0187681	FOXF1/HAND2/TBX1/FGFR2/FGF9/LRP5/SMO/WNT11/BMP4/BMP7/SOX9
GO_METANEPHROS_DEVELOPMENT	GO_METANEPHROS_DEVELOPMENT	14	-0.753339	-2.07756	0.0187681	IRX1/GDF11/BCL2/HOXA11/SMO/BMP4/BMP7/SOX8/SOX9
GO_NEPHRON_MORPHOGENESIS	GO_NEPHRON_MORPHOGENESIS	19	-0.692038	-2.07847	0.0187681	WNT6/PBX1/IRX1/BCL2/HOXA11/SMO/WNT11/BMP4/BMP7/SOX8/SOX9/AGT
GO_NEURAL_RETINA_DEVELOPMENT	GO_NEURAL_RETINA_DEVELOPMENT	10	-0.724646	-1.83272	0.0187681	THRB/ZHX2/SOX8/SDK1/SDK2/SOX9
GO_REGULATION_OF_HEART_RATE_BY_CARDIAC_CONDUCTION	GO_REGULATION_OF_HEART_RATE_BY_CARDIAC_CONDUCTION	10	-0.709309	-1.79394	0.0187681	CACNA1C/KCND3/PKP2/KCNE4/KCNA5/KCNH2/DSP
GO_REGULATION_OF_MORPHOGENESIS_OF_A_BRANCHING_STRUCTURE	GO_REGULATION_OF_MORPHOGENESIS_OF_A_BRANCHING_STRUCTURE	14	-0.693992	-1.9139	0.0187681	FGFR2/SMO/BCL11A/BMP4/BMP7/SOX8/SOX9/AGT
GO_SOMATIC_STEM_CELL_POPULATION_MAINTENANCE	GO_SOMATIC_STEM_CELL_POPULATION_MAINTENANCE	14	-0.786489	-2.16899	0.0187681	PBX1/VANGL2/ZHX2/LBH/LRP5/SALL4/BMP7/KIT/SOX9
GO_BONE_MORPHOGENESIS	GO_BONE_MORPHOGENESIS	22	-0.576478	-1.80945	0.0187681	COL27A1/FGFR2/LRP5/CYP26B1/HOXA11/DLX5/BMP4/COMP/FGFR3/SOX9
GO_CARDIAC_SEPTUM_MORPHOGENESIS	GO_CARDIAC_SEPTUM_MORPHOGENESIS	15	-0.620447	-1.75061	0.0187681	SLIT3/TBX1/VANGL2/FGFR2/HEYL/SMO/WNT11/BMP4/BMP7
GO_EPITHELIAL_TUBE_FORMATION	GO_EPITHELIAL_TUBE_FORMATION	22	-0.66257	-2.07967	0.0187681	GRHL3/GDF7/WNT6/TEAD2/IRX1/VANGL2/FGFR2/PRICKLE1/SALL4/BMP4/LHX2/BMP7/SOX8/SOX9
GO_KIDNEY_MORPHOGENESIS	GO_KIDNEY_MORPHOGENESIS	22	-0.691472	-2.17039	0.0187681	GCNT4/WNT6/PRKX/PBX1/IRX1/VANGL2/BCL2/HOXA11/SMO/WNT11/BMP4/BMP7/SOX8/SOX9/AGT
GO_MESONEPHRIC_TUBULE_MORPHOGENESIS	GO_MESONEPHRIC_TUBULE_MORPHOGENESIS	15	-0.709653	-2.00231	0.0187681	WNT6/PBX1/BCL2/HOXA11/SMO/WNT11/BMP4/SOX8/SOX9/AGT
GO_MUSCLE_ORGAN_MORPHOGENESIS	GO_MUSCLE_ORGAN_MORPHOGENESIS	15	-0.623038	-1.75792	0.0187681	RXRA/TCF15/MYL3/ARID5B/PKP2/TBX1/VANGL2/FGFR2/GSC/DSP
GO_NEPHRON_EPITHELIUM_DEVELOPMENT	GO_NEPHRON_EPITHELIUM_DEVELOPMENT	22	-0.665872	-2.09004	0.0187681	WNT6/PBX1/IRX1/HEYL/BCL2/HOXA11/SMO/WNT11/BMP4/SOX8/MTSS1/SOX9/AGT
GO_SOMITE_DEVELOPMENT	GO_SOMITE_DEVELOPMENT	15	-0.658503	-1.85799	0.0187681	TP53/RIPPLY2/TCF15/FOXF1/ALDH1A2/SMAD3/MEOX1/NRARP/SMO/WNT11/FRZB
GO_CARDIAC_VENTRICLE_DEVELOPMENT	GO_CARDIAC_VENTRICLE_DEVELOPMENT	21	-0.597455	-1.83929	0.0187681	RXRA/MYL3/FOXF1/PKP2/SLIT3/HAND2/VANGL2/FGFR2/HEYL/CPE/WNT11/SALL4/BMP4/DSP
GO_CELL_FATE_SPECIFICATION	GO_CELL_FATE_SPECIFICATION	21	-0.569759	-1.75403	0.0187681	DMRTA2/LBX1/SOX18/GLI2/TBX15/TLX3/TBX1/NKX2-2/GSC/HOXA11/SMO/WNT11/ESRP1/SOX1/SOX9
GO_MESONEPHROS_DEVELOPMENT	GO_MESONEPHROS_DEVELOPMENT	21	-0.707329	-2.17754	0.0187681	WNT6/SMAD3/PBX1/FGFR2/GDF11/BCL2/HOXA11/SMO/WNT11/BMP4/BMP7/SOX8/SOX9/AGT
GO_CELLULAR_TRANSITION_METAL_ION_HOMEOSTASIS	GO_CELLULAR_TRANSITION_METAL_ION_HOMEOSTASIS	21	0.646722	2.10154	0.0187681	MT2A/MT1E/PRNP/MT1X/SLC39A14/TFRC/HMOX1/EGLN1/SLC11A1/SLC31A1/ATP13A2/SLC30A7/ATOX1/SRI/ATP6AP1/SCO2/SLC39A13/CCDC115
GO_ENDOPLASMIC_RETICULUM_UNFOLDED_PROTEIN_RESPONSE	GO_ENDOPLASMIC_RETICULUM_UNFOLDED_PROTEIN_RESPONSE	21	0.627738	2.03985	0.0187681	CXCL8/WIPI1/CCND1/EDEM1/EXTL2/PDIA6/HSP90B1/SHC1/NCK2/FICD/CTH/RHBDD2/MYDGF/DDX11/CALR/ERO1A/HDGF/CREB3/SRPRA
GO_GLYCOSYL_COMPOUND_METABOLIC_PROCESS	GO_GLYCOSYL_COMPOUND_METABOLIC_PROCESS	21	0.601768	1.95546	0.0187681	MTAP/NT5E/APOBEC3B/UPP1/TYMP/TK2/GBA/DTYMK/GUSB/OARD1/DGUOK/GMPS/GUK1/MAGI3/EFL1/AKR7A2/NME7
GO_LIPOPROTEIN_METABOLIC_PROCESS	GO_LIPOPROTEIN_METABOLIC_PROCESS	23	0.597201	1.97914	0.0187681	ITGB3/GOLGA7B/WIPI1/OLR1/CTSD/ZDHHC23/ABHD17C/ABHD12/GBA/PIGK/SVIP/PIGT/DBI/PIGV/PPT1
GO_LIPOSACCHARIDE_METABOLIC_PROCESS	GO_LIPOSACCHARIDE_METABOLIC_PROCESS	23	0.56325	1.86663	0.0187681	ITGB8/ST3GAL5/PSAP/GAL3ST4/CTSA/B4GALT5/SUMF1/GBA/ST3GAL4/PIGK/ESYT1/B3GALT2/PIGT/ESYT2/CREM/HEXA/SMPD1/PIGV
GO_NUCLEOTIDE_PHOSPHORYLATION	GO_NUCLEOTIDE_PHOSPHORYLATION	23	0.629277	2.08544	0.0187681	ENO2/PFKFB4/FBP1/PGM1/PKM/HK3/PFKFB3/PGK1/DTYMK/NUP93/LDHA/NUP205/DHTKD1/PGAM1/GUK1/NUP37/NME7/HK1/BPGM/TPI1/SEC13
GO_PYRUVATE_METABOLIC_PROCESS	GO_PYRUVATE_METABOLIC_PROCESS	23	0.611021	2.02494	0.0187681	ENO2/PFKFB4/SLC16A3/FBP1/PGM1/PKM/HK3/PFKFB3/PGK1/NUP93/LDHA/NUP205/DHTKD1/PGAM1/NUP37/MPC2/HK1/BPGM/TPI1/SEC13
GO_REGULATION_OF_WOUND_HEALING	GO_REGULATION_OF_WOUND_HEALING	23	0.578173	1.91608	0.0187681	TNFRSF12A/DUSP10/SERPINE2/PLAUR/CD109/UBASH3B/TNFAIP3/SH2B3/PROS1/ITGB1/VKORC1/PHLDB2
GO_TRNA_METABOLIC_PROCESS	GO_TRNA_METABOLIC_PROCESS	23	0.58229	1.92973	0.0187681	TYW3/DARS2/DTD1/TRMT6/THUMPD3/LARS2/DPH3/DALRD3/ADAT1/CARS1/PPA2/TSEN15/ZBTB8OS/FARSB/ELP2/QTRT2/CTU2/SARS1/CSTF2/GATB/POP7
GO_ANTIGEN_PROCESSING_AND_PRESENTATION_OF_PEPTIDE_ANTIGEN_VIA_MHC_CLASS_I	GO_ANTIGEN_PROCESSING_AND_PRESENTATION_OF_PEPTIDE_ANTIGEN_VIA_MHC_CLASS_I	14	0.680261	1.95813	0.0187681	PSMB9/TAP1/ITGB5/MFSD6/HLA-A/PSMD2/ABCB9/CALR/PSMD7/VAMP3/SEC13/PSMA5/PSMC2/PSMD13
GO_CELL_ADHESION_MEDIATED_BY_INTEGRIN	GO_CELL_ADHESION_MEDIATED_BY_INTEGRIN	14	0.680965	1.96015	0.0187681	ITGB3/ITGB8/ICAM1/LPXN/ITGA2/ITGB5/ADAM9/ITGB1
GO_ENDODERM_FORMATION	GO_ENDODERM_FORMATION	10	0.783392	2.03275	0.0187681	MMP8/ITGA7/DUSP4/FN1/MMP14/CTNNB1/ITGB5
GO_REGULATION_OF_CYCLIN_DEPENDENT_PROTEIN_KINASE_ACTIVITY	GO_REGULATION_OF_CYCLIN_DEPENDENT_PROTEIN_KINASE_ACTIVITY	14	0.692098	1.9922	0.0187681	CDKN2A/CDKN2B/TNFAIP3/CCNJL/CCND1/PLK1/CDC6/CDKN3/CCNYL1/CKS1B/HEXIM1/HEXIM2
GO_DNA_DEPENDENT_DNA_REPLICATION	GO_DNA_DEPENDENT_DNA_REPLICATION	24	0.599495	1.99924	0.0187681	E2F7/EME1/CDC6/CDC45/RFC4/PCNA/CDK2AP1/MCM6/RPA3/RFC2/GINS2/DDX11/CENPS/DNA2/RAD51/TIPIN/FEN1/SSBP1/RFC5/FBH1/POLD2
GO_PLATELET_DEGRANULATION	GO_PLATELET_DEGRANULATION	24	0.611562	2.03949	0.0187681	FN1/ITGB3/CD109/ECM1/ACTN1/QSOX1/PROS1/LGALS3BP/PSAP/VEGFA/FLNA/ENDOD1/FAM3C/STXBP1/SPARC/CD63/MANF
GO_REGULATION_OF_CHROMOSOME_SEGREGATION	GO_REGULATION_OF_CHROMOSOME_SEGREGATION	18	0.675126	2.09721	0.0187681	CTNNB1/CENPF/ECT2/NEK2/PLK1/CDC20/MKI67/CDC6/UBE2C/CDCA5/BECN1/CCDC36/CDC27/DDX11/DYNC1H1/FEN1
GO_INTEGRIN_MEDIATED_SIGNALING_PATHWAY	GO_INTEGRIN_MEDIATED_SIGNALING_PATHWAY	20	0.685145	2.18746	0.0187681	ITGA3/ITGA7/ITGA10/FN1/ITGB3/ITGB8/ITGA6/ITGA2/ITGB5/ADAM9/ITGB1/FLNA
GO_I_KAPPAB_KINASE_NF_KAPPAB_SIGNALING	GO_I_KAPPAB_KINASE_NF_KAPPAB_SIGNALING	35	0.596149	2.17845	0.0187681	S100B/CASP1/TNFRSF19/CARD16/BST2/ECM1/TNFAIP3/SLC20A1/LGALS1/TGM2/CTNNB1/TFRC/ECT2/RHOC/HMOX1/FLNA/CARD19/TRIM62/TMED4/FKBP1A/CTH/S100A13/SHISA5
GO_CELL_CYCLE_CHECKPOINT	GO_CELL_CYCLE_CHECKPOINT	37	0.54303	2.02443	0.0187681	CDKN2B/BRSK1/CCND1/ZWINT/CENPF/E2F7/E2F1/PLK1/CLSPN/CDC20/DTL/PCBP4/EME1/CDC6/CDC45/CHEK1/AURKA/PCNA/WDR76/CRADD/DCLRE1B/EIF2AK4/TP53BP1/KNTC1/TIPRL/DNA2/TIPIN/HRAS/CNOT10
GO_ANTIGEN_PROCESSING_AND_PRESENTATION	GO_ANTIGEN_PROCESSING_AND_PRESENTATION	34	0.573375	2.06978	0.0187681	ICAM1/PSMB9/SH3GL2/CTSD/TAP1/ITGB5/MFSD6/PSAP/HLA-A/KIF15/KIF18A/AP1S1/KIF3C/SLC11A1/KIF23/ACTR1B/CD68/PSMD2/ABCB9/CALR/KIF3B/DYNC1H1/PSMD7/AP2B1/VAMP3/SEC13/PSMA5/PSMC2/PSMD13/RAB35/AP2M1
GO_REGULATION_OF_AXONOGENESIS	GO_REGULATION_OF_AXONOGENESIS	34	0.561179	2.02576	0.0187681	SEMA3B/TNFRSF12A/POU3F2/L1CAM/FN1/PLXNB3/BRSK1/SEMA4F/SEMA6B/METRN/SEMA4C/SHTN1/BMPR2/VEGFA/BRSK2/KIF13B/CDK5/PLXNA1
GO_TRNA_PROCESSING	GO_TRNA_PROCESSING	13	0.675909	1.88953	0.0187681	TYW3/TRMT6/THUMPD3/DPH3/ADAT1/TSEN15/ZBTB8OS/ELP2/QTRT2/CTU2/SARS1/CSTF2/POP7
GO_NEGATIVE_REGULATION_OF_CYTOKINE_PRODUCTION	GO_NEGATIVE_REGULATION_OF_CYTOKINE_PRODUCTION	38	0.536787	2.02309	0.0187681	MMP8/RNF128/LEF1/FN1/CARD16/BST2/PRNP/CD274/AXL/TNFAIP3/UBE2L6/SYT11/MC1R/TNFSF4/LILRA5/HMOX1
GO_ANTIGEN_PROCESSING_AND_PRESENTATION_OF_PEPTIDE_ANTIGEN	GO_ANTIGEN_PROCESSING_AND_PRESENTATION_OF_PEPTIDE_ANTIGEN	29	0.624582	2.15001	0.0187681	PSMB9/SH3GL2/CTSD/TAP1/ITGB5/MFSD6/HLA-A/KIF15/KIF18A/AP1S1/KIF3C/SLC11A1/KIF23/ACTR1B/PSMD2/ABCB9/CALR/KIF3B/DYNC1H1/PSMD7/AP2B1/VAMP3/SEC13/PSMA5/PSMC2/PSMD13/AP2M1
GO_DOUBLE_STRAND_BREAK_REPAIR	GO_DOUBLE_STRAND_BREAK_REPAIR	32	0.580461	2.03862	0.0187681	FOXM1/RAD54L/PARP9/MCM8/EME1/CDC45/RBBP8/CDCA5/CHEK1/DCLRE1B/TP53BP1/ESCO2/MCM6/RPA3/PARP3/GINS2/DDX11/SWI5/FANCB/DNA2/RAD51/FEN1/APTX/FBH1/PAXIP1/PPP4C/CIB1
GO_NUCLEOSIDE_DIPHOSPHATE_METABOLIC_PROCESS	GO_NUCLEOSIDE_DIPHOSPHATE_METABOLIC_PROCESS	28	0.598756	2.05544	0.0187681	ENO2/PFKFB4/FBP1/PGM1/PKM/HK3/PFKFB3/PGK1/DTYMK/NUP93/LDHA/NUP205/DHTKD1/PGAM1/GUK1/MAGI3/AK2/NUP37/NME7/NUDT5/HK1/BPGM/ENTPD4/TPI1/SEC13
GO_POSITIVE_REGULATION_OF_I_KAPPAB_KINASE_NF_KAPPAB_SIGNALING	GO_POSITIVE_REGULATION_OF_I_KAPPAB_KINASE_NF_KAPPAB_SIGNALING	28	0.669471	2.2982	0.0187681	S100B/CASP1/TNFRSF19/CARD16/BST2/ECM1/SLC20A1/LGALS1/TGM2/CTNNB1/TFRC/ECT2/RHOC/HMOX1/FLNA/TRIM62/TMED4/FKBP1A/CTH/S100A13/SHISA5
GO_NUCLEAR_CHROMOSOME_SEGREGATION	GO_NUCLEAR_CHROMOSOME_SEGREGATION	41	0.518562	2.00059	0.0187681	CTNNB1/ZWINT/CENPF/ECT2/NEK2/PLK1/NCAPG2/CDC20/KIF18A/SGO2/KIF14/EME1/CDC6/UBE2C/NCAPH/KIF23/CDCA5/PRC1/BECN1/SGO1/TUBG1/ESCO2/CCDC36/CDC27/DDX11/CENPS/NCAPD3/DYNC1H1/FEN1
GO_RESPONSE_TO_VIRUS	GO_RESPONSE_TO_VIRUS	41	0.577159	2.22665	0.0187681	FOSL1/CXCL9/BST2/IFI6/APOBEC3B/TNFAIP3/PLSCR1/ISG20/GBP3/POLR3G/TNFSF4/GSDME/IFI16/FLNA/PARP9/RNASE2/IVNS1ABP/MICA/AP1S1/FAM111A/BNIP3/GPAM/BECN1/PHB/EIF2AK4/HYAL3/IFNGR2/AGBL5
GO_CHROMOSOME_SEGREGATION	GO_CHROMOSOME_SEGREGATION	53	0.509323	2.07964	0.0187681	CDCA2/CTNNB1/ZWINT/CENPF/ECT2/NEK2/PLK1/NCAPG2/CDC20/KIF18A/BIRC5/SGO2/HJURP/MKI67/KIF14/EME1/CDC6/UBE2C/SKA1/NDE1/NCAPH/KIF23/CDCA5/CEP85/PRC1/BECN1/SGO1/TUBG1/ESCO2/CCDC36/CDC27/DDX11/CENPS/NCAPD3/DYNC1H1/CIAO2B/FEN1/NUP37
GO_REGULATION_OF_CELL_MORPHOGENESIS_INVOLVED_IN_DIFFERENTIATION	GO_REGULATION_OF_CELL_MORPHOGENESIS_INVOLVED_IN_DIFFERENTIATION	53	0.48284	1.9715	0.0187681	SEMA3B/TNFRSF12A/POU3F2/L1CAM/FN1/PLXNB3/TNIK/BRSK1/SEMA4F/SEMA6B/METRN/S100A10/SEMA4C/SHTN1/BMPR2/VEGFA/DOCK5/BRSK2/NEDD4L/FLNA/KIF13B/CDK5/CORO1C/ITPKA/PLXNA1
GO_CELL_MATRIX_ADHESION	GO_CELL_MATRIX_ADHESION	43	0.580568	2.24948	0.0187681	ITGA3/ITGA7/CDKN2A/ITGA10/L1CAM/FN1/ITGB3/SGCE/MMP14/ACTN1/ITGA6/DAG1/ITGA2/S100A10/CTNNB1/ITGB5/VEGFA/ADAM9/ITGB1/PHLDB2/CDK5/CORO1C/PIK3CB
GO_POSITIVE_REGULATION_OF_CELL_ADHESION	GO_POSITIVE_REGULATION_OF_CELL_ADHESION	57	0.488514	2.0169	0.0187681	ITGA3/FRMD5/LEF1/DUSP10/FN1/PLAUR/CD274/ICAM1/STX3/ITGA6/CTLA4/DAG1/LGALS1/TGM2/ITGA2/S100A10/TFRC/TNFSF4/VEGFA/ADAM9/HLA-A/DOCK5/CYTH3/FLNA/EGFL6
GO_DNA_REPLICATION	GO_DNA_REPLICATION	46	0.533907	2.08023	0.0187681	FAM111B/BCAR3/E2F7/RRM2/UCN/MCM8/CLSPN/DTL/FAM111A/EME1/CDC6/DTD1/CDC45/RBBP8/RFC4/CHEK1/PCNA/CDK2AP1/RRM1/S100A11/ESCO2/MCM6/RPA3/RFC2/GINS2/DDX11/CENPS/DNA2/RAD51/TIPIN/FEN1/SSBP1/CHAF1A/HRAS/RFC5/KCTD13/FBH1
GO_NUCLEOBASE_CONTAINING_SMALL_MOLECULE_METABOLIC_PROCESS	GO_NUCLEOBASE_CONTAINING_SMALL_MOLECULE_METABOLIC_PROCESS	97	0.408701	1.86684	0.0187681	ENO2/PFKFB4/NNMT/MTAP/ACSL3/FBP1/NT5E/TPST1/GPX1/APOBEC3B/UPP1/ACOT7/ADCY6/PGM1/CPS1/PKM/ENTPD6/TYMP/HK3/RRM2/KYNU/EXTL2/PARP9/ACSL1/TK2/PFKFB3/PGK1/CROT/ELOVL6/GPAM/DTYMK/NUP93/TDO2/GNE/LDHA/DBI/NUP205/OARD1/DHTKD1/PGAM1/RRM1/PPT1/PANK2/DGUOK/GMPS/GUK1/MAGI3/EFL1/AK2/NUP37/NME7/MPC2/GMPPB/DCTPP1/NUDT5/HK1/PMVK/BPGM/VPS9D1/ENTPD4/PRPS1/NAGK/TPI1/PMM2/SEC13/ITPA/UNG/COASY
GO_REGULATION_OF_CELLULAR_PROTEIN_LOCALIZATION	GO_REGULATION_OF_CELLULAR_PROTEIN_LOCALIZATION	90	0.396832	1.77899	0.0187681	ITGA3/LYPD1/ITGB3/ACSL3/PRNP/MMP14/STX3/OPHN1/LGALS3/PARD6A/TCAF1/DAG1/SYT11/CTNNB1/TFRC/SSH1/ABLIM3/RDX/ECT2/EDEM1/ITGB1/BRSK2/NEDD4L/E2F1/GPR137B/FLNA/CDK5/PLK1/MDFIC/PARP9/ABHD17C/B3GAT3/GPSM2/PTPN14/PDCD10/CDCA5/SVIP/SH3TC2/ATP13A2/CNPY4/ZMYND8
GO_MYELOID_LEUKOCYTE_MEDIATED_IMMUNITY	GO_MYELOID_LEUKOCYTE_MEDIATED_IMMUNITY	94	0.418714	1.89971	0.0187681	MMP8/CXCL1/PLAUR/BST2/CTSB/SLC2A3/LGALS3/FCGR2A/PLD1/OLR1/QSOX1/PYGB/B4GALT1/CTSD/PGM1/GAA/OSCAR/CD58/GALNS/MANBA/PKM/PSAP/HMOX1/TSPAN14/HK3/CTSA/STXBP1/RNASE2/GPR84/GNS/CLEC5A/IGF2R/CD63/AGA/SLC11A1/CAT/LILRB3/SVIP/ACTR1B/CD68/GRN/S100A13/GUSB/MCEMP1/CAP1/PSMD2/PGAM1/SLC15A4/APEH/IDH1/S100A11/TUSC2
GO_REGULATION_OF_CELL_ADHESION	GO_REGULATION_OF_CELL_ADHESION	104	0.403171	1.86435	0.0187681	ITGA3/FRMD5/CDKN2A/LEF1/DUSP10/CXCL8/FN1/SERPINE2/TNC/PLAUR/UBASH3B/PLXNB3/PRNP/MMP14/CD274/ICAM1/STX3/ITGA6/LPXN/LGALS3/SH2B3/CTLA4/DAG1/LGALS1/TGM2/ITGA2/S100A10/TFRC/RDX/TNFSF4/VEGFA/ADAM9/HLA-A/DOCK5/CYTH3/FLNA/PHLDB2/EGFL6/CORO1C/PLXNA1/PIK3CB
GO_WOUND_HEALING	GO_WOUND_HEALING	87	0.406224	1.80341	0.0187681	TFPI2/DCBLD2/TNFRSF12A/DUSP10/FN1/SERPINE2/TNC/PLAUR/ITGB3/CD109/UBASH3B/GPX1/ITPR3/AXL/TNFAIP3/PLSCR1/SH2B3/FZD6/DAG1/SYT11/PROS1/ITGA2/B4GALT1/CD151/VEGFA/RHOC/HMOX1/ITGB1/VKORC1/FLNA/PHLDB2/PAFAH2/STXBP1/HMG20B/PIK3CB
GO_CELL_DIVISION	GO_CELL_DIVISION	101	0.446691	2.05263	0.0187681	POU3F2/LEF1/CIT/BIN3/CCND1/PARD6A/ANLN/CDCA2/ZWINT/CENPF/ECT2/CEP55/VEGFA/RHOC/BRSK2/E2F7/NEK2/ETV5/REEP3/CDK5/PLK1/DOCK7/ARHGEF2/NCAPG2/GNAI2/CDC20/BIRC5/SGO2/GPSM2/CENPA/KIF14/CDC6/UBE2C/FGF5/SKA1/CAT/LMLN/NDE1/NCAPH/RBBP8/KIF23/CDCA5/PRC1/BECN1/AURKA/SGO1/BCAR1/EVI5/TPX2/CKS1B/ITGB3BP/CCP110/ARL3/RALB/KNTC1/CDC27/REEP4/CENPS/CKAP5/NCAPD3/KIF3B/RUVBL1/DYNC1H1/TIPIN/RALA/NUP37/ZC3HC1
GO_CELL_CYCLE_PHASE_TRANSITION	GO_CELL_CYCLE_PHASE_TRANSITION	91	0.416813	1.8738	0.0187681	CDKN2A/CDKN2B/BRSK1/CCNJL/CCND1/PHLDA1/ANLN/PSMB9/IQGAP3/MELK/CENPF/RDX/FOXM1/ITGB1/BRSK2/E2F7/E2F1/RRM2/NEK2/ACVR1/CDK5/PLK1/MCM8/CLSPN/CDC20/DTL/PCBP4/KIF14/CDC6/UBE2C/CTDSPL/CDC45/NDE1/RBBP8/CDCA5/CDKN3/CHEK1/AURKA/PCNA/TUBG1/TPX2/CKS1B/CRADD/CACUL1/PSMD2/CCP110/CEP41/MCM6/RPA3/KNTC1/CDC27
GO_INNATE_IMMUNE_RESPONSE	GO_INNATE_IMMUNE_RESPONSE	106	0.407994	1.89882	0.0187681	MT2A/S100B/IL1RAP/CASP1/DUSP10/MARCO/BST2/IFI6/CCL13/SLAMF7/ICAM1/APOBEC3B/AXL/TNFAIP3/PLSCR1/ISG20/LGALS3/GBP3/PSMB9/POLR3G/USP18/CD58/IFI35/IFI16/LILRA5/HLA-A/TREM1/KYNU/PARP9/ARHGEF2/STXBP1/RNASE2/ANG/TRIM62/SLC26A6/CLEC5A/MICA
GO_MICROTUBULE_CYTOSKELETON_ORGANIZATION	GO_MICROTUBULE_CYTOSKELETON_ORGANIZATION	88	0.395636	1.75872	0.0187681	SPRY2/BRSK1/C10orf90/PARD6A/TUBB3/CLIP2/DAG1/SSX2IP/CTNNB1/TTLL7/DNAAF3/ITGB1/BRSK2/POC1A/RASSF7/FLNA/NEK2/PHLDB2/TTC26/CDK5/PLK1/DOCK7/ARHGEF2/CDC20/KIF18A/BIRC5/GPSM2/CENPA/KATNAL1/ZMYND10/SKA1/GAS2L1/NDE1/KIF23/CEP85/PRC1/BBS2/CHEK1/AURKA/SGO1/TUBG1/TPX2/CCP110/SRGAP2C/SPAG1/PARP3/SRGAP2/CKAP5/KIF3B/DYNC1H1
GO_ORGANOPHOSPHATE_BIOSYNTHETIC_PROCESS	GO_ORGANOPHOSPHATE_BIOSYNTHETIC_PROCESS	86	0.447578	1.98081	0.0187681	MOCOS/NNMT/ACSL3/GPAT3/PLSCR1/UPP1/ACOT7/INPP5F/PLD1/XYLB/ADCY6/CPS1/PKM/RRM2/KYNU/PARP9/ACSL1/ACP6/ITPKA/PIK3CB/TK2/CHPT1/HTR2C/SLC44A1/ELOVL6/PIGK/GPAM/DTYMK/TMEM38B/ABHD8/PIGT/GK/FDPS/MBOAT7/DGKG/IDH1/PPIP5K1/RRM1/G6PD/PIGV/PPT1/PANK2/DGUOK/GMPS/GUK1/PNPO/DHDDS/AK2/ABHD5/NME7/FIG4/MPC2/PMVK/FPR2/VPS9D1/VAC14/PRPS1/CDS2/LPCAT4/PI4K2A/TPI1/PCYT1A
GO_CELLULAR_RESPONSE_TO_DNA_DAMAGE_STIMULUS	GO_CELLULAR_RESPONSE_TO_DNA_DAMAGE_STIMULUS	108	0.420578	1.96326	0.0187681	IER3/BRSK1/CCND1/UBE2L6/CTLA4/MC1R/NPAS2/IFI16/FOXM1/HMOX1/C9orf116/E2F7/E2F1/RAD54L/PLK1/UBE2T/PARP9/MCM8/CLSPN/SGK1/DTL/MICA/PCBP4/EME1/CDC45/RBBP8/FANCA/CDCA5/PARP4/RFC4/CHEK1/COPS8/AURKA/PCNA/SHISA5/WDR76/CRADD/OARD1/PMS2P5/DCLRE1B/EIF2AK4/SPRED2/POLR2L/TP53BP1/ESCO2/MCM6/RPA3/RFC2/PARP3/GINS2/DDX11/SWI5/FANCB/CENPS/TIPRL/DNA2/RUVBL1/RAD51/TIPIN/FEN1/APTX/CHAF1A/RFC5/FBH1/MORF4L2/ALKBH3/CNOT1…
GO_MYELOID_LEUKOCYTE_ACTIVATION	GO_MYELOID_LEUKOCYTE_ACTIVATION	102	0.43666	2.00784	0.0187681	MMP8/CXCL1/CXCL8/PLAUR/BST2/CTSB/PLSCR1/SLC2A3/LGALS3/FCGR2A/PLD1/OLR1/QSOX1/SYT11/PYGB/B4GALT1/CTSD/PGM1/GAA/OSCAR/CD58/GALNS/MANBA/PKM/PSAP/ADAM9/HMOX1/TSPAN14/HK3/CTSA/GPR137B/STXBP1/RNASE2/GPR84/GNS/CLEC5A/IGF2R/CD63/AGA/SLC11A1/CAT/LILRB3/SVIP/ACTR1B/CD68/GRN/S100A13/GUSB/MCEMP1/CAP1/IL10/PSMD2/PGAM1/SLC15A4/APEH/IDH1/S100A11
GO_NEGATIVE_REGULATION_OF_CELL_CYCLE	GO_NEGATIVE_REGULATION_OF_CELL_CYCLE	92	0.400625	1.80265	0.0187681	CDKN2A/CDKN2B/CXCL8/BRSK1/PRNP/TNFAIP3/CCND1/PSMB9/CTNNB1/ZWINT/CENPF/TOM1L1/FOXM1/MLF1/TAF6/E2F7/E2F1/RRM2/NEK2/HMGN5/CDK5/PLK1/CLSPN/CDC20/DTL/PCBP4/EME1/CDC6/CTDSPL/CDC45/GAS2L1/RBBP8/CDKN3/CHEK1/AURKA/PCNA/WDR76/CRADD/IL10/DCLRE1B/PSMD2/EIF2AK4/CCP110/HEXIM1/TP53BP1/ILK/TRIM35/KNTC1/PCGF2/CALR/HEXIM2/TIPRL/DNA2/RAD51/TIPIN/RHEB/HRAS/PSMD7/RASSF1
GO_CHROMOSOME_ORGANIZATION	GO_CHROMOSOME_ORGANIZATION	143	0.321088	1.58715	0.0187681	CDKN2A/LEF1/CTNNB1/ZWINT/CENPF/VEGFA/CENPU/TAF6/NEK2/HMGN5/CDK5/RAD54L/PLK1/UCN/MCM8/HMG20B/NCAPG2/CDC20/KIF18A/SGO2/HJURP/CENPA/SFMBT1/MKI67/KIF14/CDC6/UBE2C/CDC45/NCAPH/KIF23/CDCA5/TADA3/RFC4/PRC1/BECN1/CHEK1/COPS8/CDKN2B-AS1/H2AZ1/AURKA/PCNA/SGO1/SATB2/CENPI/TUBG1/ITGB3BP/DCLRE1B/PHB/ESCO2/CCDC36/MCM6/RPA3/RFC2/CDC27/PARP3/GINS2/DDX11/PCGF2/PCGF1/SUV39H2/PHF19/CENPS/NCAPD3/DNA2/RUVBL1/RAD51/GA…
GO_CELL_ACTIVATION_INVOLVED_IN_IMMUNE_RESPONSE	GO_CELL_ACTIVATION_INVOLVED_IN_IMMUNE_RESPONSE	110	0.429416	2.00547	0.0187681	MMP8/CXCL1/LEF1/PLAUR/BST2/CTSB/ICAM1/SLC2A3/LGALS3/FCGR2A/PLD1/OLR1/QSOX1/LGALS1/PYGB/B4GALT1/CTSD/TFRC/PGM1/GAA/OSCAR/CD58/TNFSF4/GALNS/MANBA/PKM/PSAP/HMOX1/TSPAN14/HK3/CTSA/STXBP1/RNASE2/GPR84/GNS/CLEC5A/IGF2R/CD63/AGA/SLC11A1/CAT/LILRB3/SVIP/ACTR1B/CD68/GRN/S100A13/GUSB/MCEMP1/CAP1/IL10/PSMD2/EIF2AK4/PGAM1/SLC15A4/APEH/IDH1/TP53BP1/S100A11
GO_LEUKOCYTE_MEDIATED_IMMUNITY	GO_LEUKOCYTE_MEDIATED_IMMUNITY	116	0.41092	1.93912	0.0187681	MMP8/CXCL1/PLAUR/BST2/CTSB/SLAMF7/ICAM1/SLC2A3/LGALS3/FCGR2A/PLD1/OLR1/QSOX1/PYGB/B4GALT1/CTSD/TFRC/PGM1/GAA/OSCAR/CD58/TNFSF4/GALNS/MANBA/PKM/PSAP/HMOX1/HLA-A/TSPAN14/HK3/CTSA/STXBP1/RNASE2/GPR84/GNS/CLEC5A/IGF2R/MICA/CD63/AGA/SLC11A1/CAT/LILRB3/SVIP/ACTR1B/CD68/GRN/S100A13/GUSB/MCEMP1/CAP1/IL10/PSMD2/PGAM1/ARRB2/SLC15A4/APEH/IDH1/TP53BP1/S100A11/TUSC2
GO_LEUKOCYTE_MIGRATION	GO_LEUKOCYTE_MIGRATION	69	0.471446	1.99339	0.0187681	ITGA3/CXCL9/L1CAM/SDC3/CXCL1/CXCL8/FN1/ITGB3/SLC16A3/CCL13/ECM1/HSD3B7/MMP14/ICAM1/ITGA6/LGALS3/OLR1/PROS1/ITGA2/CCR1/B4GALT1/CD58/IL17RC/VEGFA/HMOX1/TREM1/ITGB1/CKLF/CXCL3/PIK3CB
GO_MITOTIC_CELL_CYCLE	GO_MITOTIC_CELL_CYCLE	158	0.412615	2.05376	0.0187681	CDKN2A/CDKN2B/SPRY2/BRSK1/CIT/CCNJL/CCND1/PHLDA1/TUBB3/ANLN/PSMB9/PBK/IQGAP3/CTNNB1/ZWINT/MELK/CENPF/RDX/ECT2/TOM1L1/FOXM1/CEP55/RHOC/ITGB1/BRSK2/E2F7/E2F1/POC1A/RRM2/FLNA/NEK2/REEP3/ACVR1/CDK5/PLK1/ARHGEF2/MCM8/CLSPN/NCAPG2/CDC20/KIF15/KIF18A/BIRC5/SGO2/GPSM2/DTL/CENPA/MKI67/PCBP4/KIF14/EME1/CDC6/UBE2C/SKA1/CTDSPL/CDC45/NDE1/NCAPH/RBBP8/KIF23/CDCA5/CEP85/CDKN3/TADA3/PRC1/BECN1/CHEK1/AURKA/PCNA/S…
GO_NEGATIVE_REGULATION_OF_CATALYTIC_ACTIVITY	GO_NEGATIVE_REGULATION_OF_CATALYTIC_ACTIVITY	137	0.345094	1.684	0.0187681	CDKN2A/CDKN2B/TFPI2/ANGPTL4/DUSP4/LEF1/DUSP10/CARD16/SERPINE2/PLAUR/BST2/IFI6/DBNDD1/TRIB3/CD109/ECM1/SPRY2/UBASH3B/PLXNB3/PRNP/PTPRH/GPX1/TNFAIP3/LGALS3/ITPRIP/SH2B3/NQO1/DUSP6/PROS1/SLC39A14/RDX/IFI16/CAMK2N2/VEGFA/CNN3/PLK1/PARP9/CORO1C/GNAI2/BIRC5/GBA/EGLN1/FKBP1A/SERPINB8/STYXL1
GO_CYTOKINE_MEDIATED_SIGNALING_PATHWAY	GO_CYTOKINE_MEDIATED_SIGNALING_PATHWAY	113	0.414449	1.93904	0.0187681	MT2A/CXCL9/TNFRSF12A/IL1RAP/CASP1/TNFRSF19/CXCL1/CXCL8/FN1/CARD16/BST2/IFI6/MTAP/CCL13/ECM1/IL17RD/ICAM1/STX3/AXL/TNFAIP3/ISG20/PLP2/CCND1/SH2B3/PSMB9/CCR1/USP18/TNFSF4/IFI35/IL17RC/IL11/VEGFA/STX1A/HMOX1/HLA-A/ITGB1/PARP9/ACSL1/CXCL3/PIK3CB/TRIM62/BIRC5/OXSR1/PTPRN/PIAS3/HSP90B1/SHC1/GSTO1
GO_REGULATION_OF_CELL_CYCLE	GO_REGULATION_OF_CELL_CYCLE	169	0.339312	1.71555	0.0187681	FOSL1/CDKN2A/CDKN2B/CXCL8/TRNP1/BRSK1/PRNP/CIT/C10orf90/TNFAIP3/CCNJL/CCND1/ANLN/PSMB9/CTNNB1/GPR3/ZWINT/CENPF/RDX/ECT2/TOM1L1/FOXM1/MLF1/ITGB1/TAF6/E2F7/E2F1/POC1A/RRM2/NEK2/HMGN5/CDK5/PLK1/CLSPN/CDC20/GPSM2/DTL/MKI67/PCBP4/KIF14/EME1/CDC6/UBE2C/CTDSPL/CDC45/GAS2L1/NDE1/RBBP8/KIF23/CDCA5/CEP85/CDKN3/PRC1/BECN1/CHEK1/CCNYL1/AURKA/PCNA/TUBG1/WDR76/TPX2/CKS1B/CRADD/IL10/DCLRE1B/PSMD2/EIF2AK4/CCP110…
GO_REGULATION_OF_TRANSFERASE_ACTIVITY	GO_REGULATION_OF_TRANSFERASE_ACTIVITY	161	0.331685	1.66113	0.0187681	MAGEC2/CDKN2A/CDKN2B/DUSP4/DUSP10/CSPG4/ITGB3/DBNDD1/TRIB3/AVPI1/SPRY2/UBASH3B/TNIK/PRNP/PTPRH/AXL/TNFAIP3/CCNJL/CCND1/ITPRIP/SH2B3/DUSP6/DAG1/ADCY6/PBK/IQGAP3/CTNNB1/ECT2/TOM1L1/CAMK2N2/VEGFA/ADAM9/LILRA5/NEK2/CDK5/PLK1/MDFIC/WDR91/ACSL1/CORO1C/UCN/CLSPN/NCAPG2/ANG/PIK3CB/CDC20/GBA/KIF14/CDC6/UBE2C/SLC11A1/PDCD10/SHC1/CEP85/CDKN3/PARP4/RFC4/NCK2/SRCIN1/COPS8/CCNYL1/PCNA/PPP1R3F/DBI/TPX2/CKS1B/CA…
GO_DNA_REPAIR	GO_DNA_REPAIR	70	0.453483	1.91648	0.0187681	UBE2L6/MC1R/NPAS2/FOXM1/RAD54L/UBE2T/PARP9/MCM8/CLSPN/DTL/EME1/CDC45/RBBP8/FANCA/CDCA5/PARP4/RFC4/CHEK1/COPS8/PCNA/PMS2P5/DCLRE1B/POLR2L/TP53BP1/ESCO2/MCM6/RPA3/RFC2/PARP3/GINS2/DDX11/SWI5/FANCB/CENPS/DNA2/RUVBL1/RAD51/FEN1/APTX/CHAF1A/RFC5/FBH1/MORF4L2/ALKBH3/FAAP20/ADPRHL2/PAXIP1/POLD2/PPP4C/POLR2C/CIB1/COPS6/UNG/ERCC3/POLR2H/APEX2
GO_DEFENSE_RESPONSE_TO_OTHER_ORGANISM	GO_DEFENSE_RESPONSE_TO_OTHER_ORGANISM	132	0.394387	1.90611	0.0187681	MT2A/S100B/CXCL9/IL1RAP/CASP1/DUSP10/MARCO/BST2/IFI6/CCL13/SLAMF7/ICAM1/APOBEC3B/AXL/TNFAIP3/PLSCR1/ISG20/LGALS3/GBP3/PSMB9/SYT11/POLR3G/USP18/CD58/TNFSF4/IFI35/IFI16/IL17RC/LILRA5/HLA-A/TREM1/FLNA/KYNU/PARP9/ARHGEF2/STXBP1/RNASE2/ANG/TRIM62/SLC26A6/CLEC5A/MICA/FAM111A/BNIP3/SLC11A1/GPAM/SHC1/BECN1/STMP1/GRN/PPP1R14B/SEC61A1/IL10/PHB/PSMD2/UNC13B/EIF2AK4/ARRB2/HEXIM1/TUSC2/TRIM35/CHID1/IFNGR2
GO_IMMUNE_EFFECTOR_PROCESS	GO_IMMUNE_EFFECTOR_PROCESS	167	0.419969	2.11394	0.0187681	MMP8/CXCL9/PLPP4/CXCL1/LEF1/DUSP10/PLAUR/BST2/IFI6/CTSB/SLAMF7/WIPF1/ICAM1/APOBEC3B/TNFAIP3/PLSCR1/SLC2A3/ISG20/LGALS3/FCGR2A/GBP3/PLD1/OLR1/QSOX1/LGALS1/PROS1/PYGB/B4GALT1/POLR3G/CTSD/TFRC/PGM1/GAA/OSCAR/CD58/TNFSF4/GALNS/MANBA/PKM/IFI16/PSAP/ARPC1B/HMOX1/HLA-A/TSPAN14/HK3/CTSA/FLNA/PARP9/STXBP1/RNASE2/GPR84/PIK3CB/GNS/CLEC5A/IGF2R/MICA/FAM111A/CD63/AGA/BNIP3/SLC11A1/CAT/GPAM/LILRB3/BECN1/SVIP/A…
GO_ORGANOPHOSPHATE_METABOLIC_PROCESS	GO_ORGANOPHOSPHATE_METABOLIC_PROCESS	170	0.336686	1.69983	0.0187681	ENO2/MOCOS/PFKFB4/PLPP4/NNMT/ACSL3/FBP1/GPAT3/NT5E/TPST1/GPX1/PLSCR1/UPP1/ACOT7/INPP5F/MINPP1/PLD1/XYLB/ADCY6/PLA2G15/PGM1/EFR3B/CPS1/PKM/KHK/HK3/RRM2/MTMR11/KYNU/WDR91/PARP9/ACSL1/ACP6/ITPKA/PIK3CB/TK2/ABHD12/CHPT1/PLBD2/PFKFB3/HTR2C/PGK1/SLC44A1/CROT/ELOVL6/PIGK/GPAM/ABHD6/DTYMK/NUP93/PLCB3/TDO2/TMEM38B/ABHD8/LDHA/PIGT/DBI/GK/FDPS/MBOAT7/NUP205/DGKG/DHTKD1/PGAM1/IDH1/PPIP5K1/RRM1/OSBPL5/SMPD1/G…
GO_PEPTIDYL_AMINO_ACID_MODIFICATION	GO_PEPTIDYL_AMINO_ACID_MODIFICATION	167	0.310178	1.5613	0.0187681	LEF1/CSPG4/ITGB3/GOLGA7B/SPRY2/BRSK1/PRNP/TPST1/ICAM1/CIT/AXL/PLOD2/INPP5F/STK32B/SH2B3/TGM2/DPY19L1/CTNNB1/TTLL7/TFRC/MELK/ZDHHC23/BCAR3/AKT3/IL11/VEGFA/STX1A/LILRA5/TAF6/BRSK2/VKORC1/PLOD1/ACVR1/CDK5/PLK1/PARP9/DOCK7/ARHGEF2/UCN/CLSPN/HMG20B/NCAPG2/SGK1/OXSR1/EGLN1/FKBP1A/FKBP9/PDCD10/PIAS3/SHC1/NUP93/PLOD3/TADA3/NCK2/ABL2/CHEK1/SRCIN1/STK32C/CTH/ATP13A2/AURKA/QPCTL/NUP205/DPH3/ARRB2/SPRED2/CEP…
GO_EXOCYTOSIS	GO_EXOCYTOSIS	164	0.379096	1.90259	0.0187681	MMP8/SCRN1/CXCL1/FN1/PLAUR/ITGB3/BST2/CTSB/CD109/ECM1/STX3/ACTN1/SLC2A3/LGALS3/FCGR2A/PLD1/OLR1/QSOX1/SYT11/PROS1/PYGB/CCR1/B4GALT1/CADPS/CTSD/LGALS3BP/PGM1/GAA/OSCAR/CD58/GALNS/MANBA/PKM/PSAP/VEGFA/STX1A/SNPH/HMOX1/TSPAN14/HK3/BRSK2/CTSA/FLNA/STX2/ENDOD1/CDK5/FAM3C/STXBP1/RNASE2/GNAI2/GPR84/GNS/CLEC5A/IGF2R/SPARC/CD63/AGA/SLC11A1/CAT/MANF/WASHC3/LILRB3/SVIP/SRCIN1/ACTR1B/CD68/ATP13A2/GRN/S100A13…
GO_REGULATION_OF_PROTEIN_LOCALIZATION	GO_REGULATION_OF_PROTEIN_LOCALIZATION	150	0.307803	1.52565	0.0187681	ITGA3/KCNN4/MMP8/LYPD1/FN1/ITGB3/ACSL3/PRNP/MMP14/ITPR3/STX3/OPHN1/LGALS3/PARD6A/TCAF1/DAG1/SYT11/CTSD/CTNNB1/TFRC/SSH1/ABLIM3/RDX/CELSR3/ECT2/EDEM1/TNFSF4/ADAM9/STX1A/LILRA5/ITGB1/BRSK2/TM7SF3/NEDD4L/E2F1/GPR137B/FLNA/CDK5/PLK1/MDFIC/PARP9/ANG/ABHD17C/B3GAT3/CLEC5A/GPSM2/PTPN14/FKBP1A/PDCD10/GPAM/CDCA5/RHBDF2/SVIP/SRCIN1/SH3TC2/ATP13A2/CNPY4/ZMYND8
GO_DNA_METABOLIC_PROCESS	GO_DNA_METABOLIC_PROCESS	127	0.363113	1.7366	0.0187681	LEF1/NT5E/APOBEC3B/ISG20/TDRKH/UBE2L6/CTNNB1/MC1R/TFRC/CENPF/NPAS2/TNFSF4/FOXM1/BMPR2/NEK2/PSMC3IP/RAD54L/UBE2T/PARP9/MCM8/CLSPN/DNASE2/TK2/DTL/EME1/CDC6/CDC45/RBBP8/FANCA/CDCA5/PARP4/RFC4/CHEK1/COPS8/PCNA/GLRX2/KPNA2/IL10/PMS2P5/DCLRE1B/PHB/ARRB2/RNASEH1/POLR2L/TP53BP1/ESCO2/CCDC36/MCM6/RPA3/RFC2/PARP3/GINS2/DDX11/SWI5/FANCB/CENPS/DNA2/RUVBL1/RAD51/TIPIN/FEN1/APTX/DNASE1L1/DCTPP1/CHAF1A/DCAF1/RF…
GO_REGULATION_OF_RESPONSE_TO_EXTERNAL_STIMULUS	GO_REGULATION_OF_RESPONSE_TO_EXTERNAL_STIMULUS	123	0.371601	1.76894	0.0187681	SEMA3B/MMP8/CASP1/DUSP10/CXCL8/CARD16/SERPINE2/PLAUR/CD109/NT5E/UBASH3B/SEMA4F/GPX1/STX3/TNFAIP3/SEMA6B/PLSCR1/INPP5F/SH2B3/NUCB2/PSMB9/PBK/SYT11/TGM2/PROS1/ITGA2/CCR1/POLR3G/SEMA4C/USP18/TNFSF4/IFI16/BMPR2/IL17RC/VEGFA/LILRA5/HLA-A/VKORC1/PHLDB2/PARP9/UCN/ABHD12/MICA/GBA/OXSR1
GO_REGULATION_OF_ANATOMICAL_STRUCTURE_MORPHOGENESIS	GO_REGULATION_OF_ANATOMICAL_STRUCTURE_MORPHOGENESIS	175	0.304802	1.54426	0.0187681	SEMA3B/ITGA7/S100B/CXCL9/TNFRSF12A/POU3F2/L1CAM/ANGPTL4/CXCL8/FN1/ITGB8/CCL13/ECM1/SPRY2/PLXNB3/TNIK/BRSK1/SEMA4F/ICAM1/TNFAIP3/SEMA6B/PARD6A/FZD6/PSMB9/METRN/DAG1/S100A10/CTNNB1/SEMA4C/TFRC/RDX/CELSR3/PKM/SHTN1/BMPR2/AKT3/VEGFA/RUNX2/ADAM9/RHOC/HMOX1/ITGB1/ARHGAP18/DOCK5/BRSK2/NEDD4L/FLNA/ETV5/KIF13B/PHLDB2/ACVR1/CDK5/CORO1C/ITPKA/VANGL1
GO_REGULATION_OF_RESPONSE_TO_STRESS	GO_REGULATION_OF_RESPONSE_TO_STRESS	183	0.308128	1.56868	0.0187681	MMP8/CDKN2A/TNFRSF12A/CASP1/IER3/TNFRSF19/DUSP10/SERPINE2/PLAUR/CD109/NT5E/UBASH3B/TNIK/GPX1/TNFAIP3/PLSCR1/INPP5F/SH2B3/PSMB9/PBK/SYT11/TGM2/PROS1/ITGA2/POLR3G/CTNNB1/SEMA4C/USP13/NPAS2/EDEM1/USP18/TNFSF4/IFI16/FOXM1/PSAP/AKT3/IL17RC/VEGFA/LILRA5/HLA-A/ITGB1/BRSK2/VKORC1/PHLDB2/MDFIC/PARP9/ARHGEF2/UCN/ABHD12/MICA/GBA/PDCD10/MANF/GGT7/FANCA/NUP93/NCK2/SVIP/CHEK1/FICD/GRN/PCNA/NUP205/WDR76/IL10/PS…
GO_NEGATIVE_REGULATION_OF_PROTEIN_METABOLIC_PROCESS	GO_NEGATIVE_REGULATION_OF_PROTEIN_METABOLIC_PROCESS	184	0.323412	1.64476	0.0187681	CDKN2A/CDKN2B/RNF128/TFPI2/DUSP4/LEF1/DUSP10/CARD16/SERPINE2/PLAUR/ITGB3/BST2/IFI6/DBNDD1/TRIB3/CD109/ECM1/SPRY2/UBASH3B/PRNP/PTPRH/GPX1/OPHN1/TNFAIP3/INPP5F/LGALS3/ITPRIP/PARD6A/SH2B3/DUSP6/DAG1/PBK/SH3GL2/PROS1/CTNNB1/KIRREL1/IFI16/FOXM1/CAMK2N2/VEGFA/CTSA/FLNA/CDK5/PLK1/CORO1C/UCN/HMG20B/ANG/GNAI2/BIRC5/IVNS1ABP/GBA/FKBP1A/SERPINB8/CTDSPL/STYXL1/PIAS3/CEP85/NCK2/SVIP/SRCIN1/ATP13A2/PPP1R14B/PL…
GO_RESPONSE_TO_BIOTIC_STIMULUS	GO_RESPONSE_TO_BIOTIC_STIMULUS	184	0.388335	1.97493	0.0187681	FOSL1/MT2A/S100B/CXCL9/RGS1/IL1RAP/CASP1/CXCL1/DUSP10/CXCL8/CARD16/MARCO/BST2/IFI6/CCL13/SLAMF7/SRPX/WIPF1/CD274/ICAM1/GPX1/APOBEC3B/AXL/TNFAIP3/PLSCR1/ISG20/LGALS3/GBP3/PSMB9/SYT11/POLR3G/CPS1/USP18/CD58/TNFSF4/GSDME/IFI35/TENT5A/IFI16/IL17RC/ADAM9/LILRA5/HLA-A/TREM1/FLNA/TMEM229B/KYNU/SLC17A5/PARP9/ARHGEF2/STXBP1/RNASE2/ANG/CXCL3/TRIM62/SLC26A6/CLEC5A/IVNS1ABP/MICA/AP1S1/SPARC/FAM111A/EME1/BNIP…
GO_RESPONSE_TO_CYTOKINE	GO_RESPONSE_TO_CYTOKINE	182	0.372628	1.89681	0.0187681	FOSL1/MT2A/CXCL9/TNFRSF12A/IL1RAP/CASP1/TNFRSF19/CXCL1/LEF1/CXCL8/FN1/CARD16/BST2/IFI6/MTAP/SNX10/CCL13/ECM1/SPRY2/IL17RD/CD274/ICAM1/STX3/AXL/MT1X/TNFAIP3/PLSCR1/ISG20/PLP2/CCND1/SH2B3/GBP3/PSMB9/CCR1/TFRC/USP18/CD58/TNFSF4/GSDME/IFI35/IFI16/IL17RC/IL11/VEGFA/ADAM9/STX1A/HMOX1/HLA-A/ITGB1/NRP2/KYNU/PARP9/ACSL1/ARHGEF2/STXBP1/CXCL3/PIK3CB/TRIM62/BIRC5/SLC26A6/SPARC/GBA/OXSR1/PTPRN/PTPN14/SLC11A1/…
GO_REGULATION_OF_CELLULAR_COMPONENT_MOVEMENT	GO_REGULATION_OF_CELLULAR_COMPONENT_MOVEMENT	179	0.31178	1.57941	0.0187681	ITGA3/FRMD5/SEMA3B/PHLDA2/LEF1/DUSP10/CXCL8/FN1/SERPINE2/ITGB3/BST2/ECM1/SPRY2/PLXNB3/MMP14/SEMA4F/CD274/ABHD2/ICAM1/SEMA6B/ACTN1/ITGA6/INPP5F/LGALS3/TCAF1/DAG1/ITGA2/SSX2IP/CCR1/SEMA4C/CD151/SSH1/ATP1A1/RDX/SHTN1/BMPR2/AKT3/VEGFA/ADAM9/RHOC/HMOX1/ITGB1/ARHGAP18/DOCK5/FLNA/PHLDB2/ACVR1/NRP2/CDK5/DOCK4/CORO1C/DOCK7/ARHGEF2/GNAI2/PLXNA1/SGK1
GO_ORGANIC_ACID_METABOLIC_PROCESS	GO_ORGANIC_ACID_METABOLIC_PROCESS	180	0.333642	1.69303	0.0187681	ENO2/PFKFB4/ALDH1A3/CSPG4/SLC16A3/MTAP/ACSL3/FBP1/TRIB3/HSD3B7/TPST1/ABHD2/GPX1/NPC1/PLOD2/SLC2A3/ACOT7/MINPP1/NQO1/PSMB9/XYLB/PLA2G15/B4GALT1/PGM1/PECR/CPS1/GALNS/PKM/OSBPL3/ASRGL1/CHST11/HK3/SDSL/B4GALT5/KYNU/ACSL1/MSMO1/GNS/PON2/PFKFB3/PGK1/CROT/ELOVL6/IDUA/DARS2/CHPF2/HIBCH/ST3GAL4/GGT7/GPAM/NUP93/PLOD3/GSTO1/IDS/BCKDHB/TDO2/GNE/CTH/LARS2/LDHA/GUSB/NUP205/CREM/HACL1/SLC23A2/HEXA/OSBPL6/DHTKD1…
GO_CARBOHYDRATE_DERIVATIVE_METABOLIC_PROCESS	GO_CARBOHYDRATE_DERIVATIVE_METABOLIC_PROCESS	191	0.375361	1.91321	0.0187681	ENO2/PFKFB4/SDC3/CSPG4/MTAP/ITGB8/ACSL3/FBP1/NT5E/TPST1/NPC1/APOBEC3B/UPP1/ACOT7/PHLDA1/XYLB/ADCY6/B4GALT1/DPY19L1/CTNNB1/PGM1/EDEM1/GALNS/MANBA/PKM/KHK/BMPR2/ST3GAL5/PSAP/TYMP/CHST11/HK3/GAL3ST4/CTSA/RRM2/B4GALT5/KYNU/EXTL2/ACSL1/ACP6/SUMF1/TK2/GNS/B3GAT3/SOAT1/PFKFB3/GBA/PGK1/POMGNT2/CROT/ELOVL6/IDUA/AGA/CHPF2/ST3GAL4/PIGK/GPAM/ABHD6/DTYMK/NUP93/PLOD3/IDS/ESYT1/MGAT4B/TDO2/GNE/B3GALT2/LDHA/PIGT…
GO_DEFENSE_RESPONSE	GO_DEFENSE_RESPONSE	213	0.384555	2.0003	0.0187681	FOSL1/KCNN4/MMP8/MT2A/S100B/CXCL9/IL1RAP/LYPD1/CASP1/CXCL1/DUSP10/CXCL8/FN1/MARCO/BST2/IFI6/CCL13/SLAMF7/NT5E/ECM1/TPST1/ICAM1/GPX1/APOBEC3B/AXL/TNFAIP3/PLSCR1/THEMIS2/ISG20/LGALS3/GBP3/PSMB9/OLR1/PBK/SYT11/TGM2/ITGA2/CCR1/B4GALT1/POLR3G/TAP1/LGALS3BP/NPAS2/USP18/CD58/TNFSF4/IFI35/IFI16/IL17RC/LILRA5/HMOX1/HLA-A/TREM1/ITGB1/FLNA/ACVR1/KYNU/PARP9/ARHGEF2/UCN/STXBP1/RNASE2/ANG/CXCL3/TRIM62/ABHD12/S…
GO_CELL_ACTIVATION	GO_CELL_ACTIVATION	210	0.3445	1.78122	0.0187681	MMP8/CXCL1/LEF1/DUSP10/CXCL8/FN1/SERPINE2/PLAUR/ITGB3/BST2/CTSB/SLAMF7/UBASH3B/PRNP/MMP14/CD274/ICAM1/ITPR3/AXL/TNFAIP3/PLSCR1/SLC2A3/LGALS3/SH2B3/FZD6/FCGR2A/PLD1/OLR1/CTLA4/QSOX1/LGALS1/SYT11/PYGB/B4GALT1/CTSD/CTNNB1/TFRC/CD151/PGM1/GAA/OSCAR/CD58/TNFSF4/GALNS/MANBA/PKM/PSAP/IL11/RUNX2/ADAM9/LILRA5/HMOX1/HLA-A/ITGB1/TSPAN14/HK3/CTSA/GPR137B/FLNA/KIF13B/STXBP1/RNASE2/GPR84/PIK3CB/GNS/CLEC5A/IGF2…
GO_PROTEOLYSIS	GO_PROTEOLYSIS	236	0.284803	1.49378	0.0187681	MMP8/RNF128/USP53/TFPI2/CASP1/SCRN1/LEF1/FN1/CARD16/SERPINE2/PLAUR/BST2/IFI6/TRIB3/CTSB/CD109/ECM1/PRNP/MMP14/GPX1/OPHN1/TNFAIP3/UBE2L6/PSMB9/OLR1/DAG1/PBK/PROS1/CTSD/CTNNB1/USP13/EDEM1/CPS1/USP18/TOM1L1/IFI16/ASRGL1/VEGFA/ADAM9/UBE3C/BRSK2/NEDD4L/CTSA/LACTB/CDK5/PLK1/CLSPN/CDC20/BIRC5/DTL/STAMBPL1/GBA/PGK1/KIF14/AGA/UBE2C/SERPINB8/AGAP3/LMLN/PIGK/GGT7/HSP90B1/GRAMD4/RHBDF2/TADA3/BECN1/SVIP/COPS8…
GO_SECRETION	GO_SECRETION	253	0.299366	1.59279	0.0187681	KCNN4/MMP8/SCRN1/CXCL1/FN1/SERPINE2/PLAUR/ITGB3/BST2/SNX10/ACSL3/CTSB/CD109/ECM1/BRSK1/ITPR3/STX3/AXL/ACTN1/SLC2A3/LGALS3/CCND1/PARD6A/FCGR2A/PLD1/OLR1/QSOX1/SYT11/PROS1/PYGB/CCR1/B4GALT1/CADPS/CTSD/LGALS3BP/PGM1/GAA/OSCAR/CD58/TNFSF4/GALNS/MANBA/PKM/PSAP/IL11/VEGFA/ADAM9/STX1A/SNPH/LILRA5/HMOX1/TSPAN14/HK3/BRSK2/TM7SF3/CTSA/FLNA/STX2/ENDOD1/AQP9/CDK5/FAM3C/UCN/CKLF/STXBP1/RNASE2/ANG/GNAI2/GPR84/…
GO_CELL_CYCLE	GO_CELL_CYCLE	269	0.37455	2.00555	0.0187681	FOSL1/CDKN2A/CDKN2B/CXCL8/AVPI1/TRNP1/SPRY2/BRSK1/PRNP/CIT/C10orf90/TNFAIP3/CCNJL/BIN3/CCND1/PARD6A/TDRKH/PHLDA1/TUBB3/ANLN/PSMB9/PBK/CDCA2/IQGAP3/SSX2IP/CTNNB1/GPR3/ZWINT/MELK/CENPF/RDX/ECT2/TOM1L1/FOXM1/CEP55/RHOC/MLF1/ITGB1/TAF6/BRSK2/E2F7/E2F1/POC1A/RRM2/FLNA/NEK2/HMGN5/PSMC3IP/REEP3/ACVR1/CDK5/RAD54L/PLK1/ZNF503/ARHGEF2/MCM8/CLSPN/HMG20B/NCAPG2/GNAI2/CDC20/KIF15/KIF18A/BIRC5/SGO2/GPSM2/HJURP…
GO_REGULATION_OF_PHOSPHORYLATION	GO_REGULATION_OF_PHOSPHORYLATION	254	0.317557	1.68981	0.0187681	MMP8/CDKN2A/CDKN2B/PFKFB4/DUSP4/TNFRSF19/DUSP10/FN1/CSPG4/PLAUR/MARCO/ITGB3/DBNDD1/FBP1/TRIB3/AVPI1/CCL13/CD109/SPRY2/UBASH3B/TNIK/WDR54/PRNP/PTPRH/ICAM1/AXL/TNFAIP3/ITGA6/CCNJL/INPP5F/CCND1/ITPRIP/PARD6A/SH2B3/DUSP6/DAG1/ADCY6/PBK/SH3GL2/IQGAP3/CCR1/CTNNB1/SEMA4C/TFRC/KIRREL1/CELSR3/ECT2/TOM1L1/GSDME/BCAR3/FOXM1/BMPR2/PSAP/CAMK2N2/IL11/VEGFA/ADAM9/LILRA5/ACVR1/CDK5/PLK1/MDFIC/WDR91/PARP9/ACSL1/C…
GO_CELL_CYCLE_PROCESS	GO_CELL_CYCLE_PROCESS	204	0.375458	1.92851	0.0187681	CDKN2A/CDKN2B/CXCL8/SPRY2/BRSK1/PRNP/CIT/C10orf90/CCNJL/BIN3/CCND1/PARD6A/TDRKH/PHLDA1/ANLN/PSMB9/IQGAP3/SSX2IP/CTNNB1/GPR3/ZWINT/MELK/CENPF/RDX/ECT2/TOM1L1/FOXM1/CEP55/RHOC/MLF1/ITGB1/BRSK2/E2F7/E2F1/POC1A/RRM2/FLNA/NEK2/HMGN5/PSMC3IP/REEP3/ACVR1/CDK5/RAD54L/PLK1/ZNF503/ARHGEF2/MCM8/CLSPN/NCAPG2/CDC20/KIF18A/BIRC5/SGO2/GPSM2/DTL/CENPA/MKI67/PCBP4/KIF14/EME1/CDC6/UBE2C/CTDSPL/CDC45/GAS2L1/NDE1/NC…
GO_POSITIVE_REGULATION_OF_MOLECULAR_FUNCTION	GO_POSITIVE_REGULATION_OF_MOLECULAR_FUNCTION	271	0.314264	1.68429	0.0187681	MAGEC2/FOSL1/MMP8/RGS1/IL1RAP/CASP1/CXCL1/FN1/CARD16/CSPG4/PLAUR/ITGB3/TRIB3/AVPI1/CCL13/SPRY2/TNIK/PRNP/ICAM1/AXL/OPHN1/PLSCR1/ITGA6/RASGRF1/CCND1/DUSP6/TCAF1/DAG1/ADCY6/PBK/IQGAP3/ITGA2/S100A10/CTSD/CTNNB1/TFRC/ASAP2/ECT2/TOM1L1/BCAR3/IFI16/PSAP/VEGFA/ADAM9/LILRA5/RHOC/ITGB1/ARHGAP18/DOCK5/CTSA/RIN1/NEK2/CDK5/DEPDC1/PLK1/MDFIC/DOCK4/PARP9/ACSL1/CORO1C/DOCK7/ARHGEF2/UCN/CLSPN/RHEBL1/NCAPG2/ANG/G…
GO_REGULATION_OF_CELL_DEATH	GO_REGULATION_OF_CELL_DEATH	255	0.277472	1.47583	0.0187681	FOSL1/CDKN2A/S100B/PHLDA2/TNFRSF12A/CASP1/ANGPTL4/ALDH1A3/IER3/LEF1/CARD16/PLAUR/IFI6/CTSB/SPRY2/SRPX/PRNP/CD274/ICAM1/GPX1/NPC1/AXL/TNFAIP3/ACTN1/ITGA6/LGALS3/ITPRIP/PHLDA1/NQO1/DUSP6/CTLA4/TNFRSF10C/LGALS1/TGM2/B4GALT1/CTSD/CTNNB1/TFRC/SSH1/MELK/NPAS2/ECT2/GSDME/STPG1/PSAP/VEGFA/CHST11/HMOX1/ITGB1/TM7SF3/E2F1/FLNA/HMGN5/PAFAH2/ACVR1/CDK5/PLK1/ARHGEF2/UCN/STXBP1/GNAI2/PIK3CB/SGK1/BIRC5/CLEC5A/IG…
GO_REGULATION_OF_HYDROLASE_ACTIVITY	GO_REGULATION_OF_HYDROLASE_ACTIVITY	205	0.32581	1.67473	0.0187681	TFPI2/RGS1/CASP1/ANGPTL4/LEF1/FN1/CARD16/SERPINE2/PLAUR/BST2/IFI6/CCL13/CD109/ECM1/RCAN1/SPRY2/PLXNB3/PRNP/ICAM1/GPX1/OPHN1/PLSCR1/ITGA6/RASGRF1/LGALS3/PSMB9/IQGAP3/PROS1/ITGA2/SLC39A14/S100A10/CTSD/RDX/ASAP2/ECT2/BCAR3/IFI16/PSAP/VEGFA/RHOC/ITGB1/ARHGAP18/DOCK5/BRSK2/GPR137B/RIN1/CNN3/DEPDC1/DOCK4/CORO1C/DOCK7/ANG/GNAI2/ARHGAP12/SCARB2/PLXNA1/BIRC5/B3GAT3/RGS10/EGLN1/FKBP1A/ARHGAP21/SERPINB8/AGA…
GO_POSITIVE_REGULATION_OF_MULTICELLULAR_ORGANISMAL_PROCESS	GO_POSITIVE_REGULATION_OF_MULTICELLULAR_ORGANISMAL_PROCESS	262	0.279507	1.48975	0.0187681	ITGA3/PAEP/MMP8/S100B/TNFRSF12A/POU3F2/IL1RAP/L1CAM/CASP1/ETV4/ANGPTL4/LEF1/DUSP10/CXCL8/FN1/SERPINE2/ITGB3/ITGB8/ECM1/PLXNB3/MMP14/CD274/ICAM1/AXL/TNFAIP3/ITGA6/CCND1/METRN/DAG1/IQGAP3/ITGA2/CCR1/POLR3G/CTNNB1/GPR3/TFRC/SSH1/ATP1A1/NPAS2/ECT2/CD58/TNFSF4/PKM/SHTN1/IFI16/BMPR2/AKT3/IL17RC/VEGFA/RUNX2/ADAM9/STX1A/LILRA5/HMOX1/HLA-A/ITGB1/DOCK5/NEDD4L/E2F1/FLNA/ETV5/PHLDB2/B4GALT5/ACVR1/NRP2/ACSL1/…
GO_POSITIVE_REGULATION_OF_SIGNALING	GO_POSITIVE_REGULATION_OF_SIGNALING	276	0.255875	1.3715	0.0187681	KCNN4/MMP8/CDKN2B/S100B/TNFRSF12A/CASP1/TNFRSF19/CARD16/CSPG4/SERPINE2/PLAUR/MARCO/ITGB3/BST2/AVPI1/CCL13/ECM1/SPRY2/SRPX/TNIK/PRNP/ICAM1/GPX1/ITPR3/STX3/AXL/TNFAIP3/RASGRF1/INPP5F/SLC20A1/PSMB9/DUSP6/PBK/LGALS1/IQGAP3/TGM2/ITGA2/CCR1/SLC39A14/CTNNB1/MC1R/SEMA4C/TFRC/SSH1/ECT2/KLF14/GSDME/BCAR3/BMPR2/PSAP/IL11/VEGFA/ADAM9/STX1A/LILRA5/RHOC/HMOX1/ITGB1/TSPAN14/TM7SF3/E2F1/GPR137B/FLNA/ACVR1/CDK5/M…
GO_REGULATION_OF_INTRACELLULAR_SIGNAL_TRANSDUCTION	GO_REGULATION_OF_INTRACELLULAR_SIGNAL_TRANSDUCTION	276	0.301861	1.61798	0.0187681	ITGA3/MMP8/S100B/CASP1/IER3/DUSP4/TNFRSF19/DUSP10/FN1/CARD16/CSPG4/SERPINE2/PLAUR/MARCO/BST2/FBP1/TRIB3/GPAT3/AVPI1/CCL13/ECM1/RCAN1/SPRY2/TNIK/WDR54/PRNP/ICAM1/GPX1/AXL/OPHN1/TNFAIP3/RASGRF1/INPP5F/SLC20A1/SH2B3/MYOZ2/DUSP6/DAG1/PBK/LGALS1/IQGAP3/TGM2/SSX2IP/CCR1/CTNNB1/MC1R/SEMA4C/TFRC/RDX/ECT2/GSDME/BCAR3/FOXM1/PSAP/CEP55/IL11/VEGFA/ADAM9/LILRA5/RHOC/HMOX1/ITGB1/ARHGAP18/TAF6/GPR137B/CYTH3/FLN…
GO_BIOLOGICAL_ADHESION	GO_BIOLOGICAL_ADHESION	227	0.325766	1.69522	0.018891	ITGA3/FRMD5/ITGA7/CDKN2A/TNFRSF12A/IL1RAP/ITGA10/L1CAM/LEF1/DUSP10/CXCL8/FN1/SERPINE2/TNC/PLAUR/ITGB3/ITGB8/SGCE/SLAMF7/NT5E/UBASH3B/PLXNB3/SRPX/PRNP/MMP14/CD274/ICAM1/STX3/AXL/ACTN1/ITGA6/THEMIS2/LPXN/LGALS3/SH2B3/OLR1/CTLA4/DAG1/LGALS1/TGM2/ITGA2/SSX2IP/CCR1/B4GALT1/S100A10/CTNNB1/TFRC/CD151/RGMB/ITGB5/LGALS3BP/KIRREL1/RDX/CELSR3/CD58/TNFSF4/VEGFA/ADAM9/HLA-A/ITGB1/DOCK5/CYTH3/FLNA/CNN3/PHLDB2/…
GO_POSITIVE_REGULATION_OF_CATALYTIC_ACTIVITY	GO_POSITIVE_REGULATION_OF_CATALYTIC_ACTIVITY	225	0.308304	1.59845	0.018891	MAGEC2/RGS1/CASP1/CXCL1/FN1/CSPG4/ITGB3/TRIB3/AVPI1/CCL13/SPRY2/TNIK/PRNP/ICAM1/AXL/OPHN1/PLSCR1/ITGA6/RASGRF1/CCND1/DUSP6/DAG1/ADCY6/PBK/IQGAP3/ITGA2/S100A10/CTSD/CTNNB1/ASAP2/ECT2/TOM1L1/BCAR3/IFI16/PSAP/VEGFA/ADAM9/LILRA5/RHOC/ITGB1/ARHGAP18/DOCK5/CTSA/RIN1/NEK2/CDK5/DEPDC1/PLK1/MDFIC/DOCK4/ACSL1/CORO1C/DOCK7/UCN/CLSPN/NCAPG2/ANG/GNAI2/ARHGAP12/PIK3CB/CDC20/B3GAT3/RGS10/KIF14/CDC6/UBE2C/ARHGAP…
GO_APOPTOTIC_PROCESS	GO_APOPTOTIC_PROCESS	285	0.2941	1.58398	0.0189124	PAEP/FOSL1/CDKN2A/S100B/PHLDA2/USP53/TNFRSF12A/CASP1/ANGPTL4/ALDH1A3/IER3/TNFRSF19/LEF1/CARD16/PLAUR/IFI6/TRIB3/CTSB/SPRY2/SRPX/EVA1A/PRNP/CD274/PTPRH/ICAM1/GPX1/CIT/AXL/TNFAIP3/ACTN1/PLSCR1/ITGA6/LGALS3/ITPRIP/PHLDA1/NQO1/DUSP6/CTLA4/TNFRSF10C/LGALS1/TGM2/B4GALT1/CTSD/CTNNB1/TFRC/MELK/ECT2/GSDME/IFI16/STPG1/BMPR2/VEGFA/CHST11/HMOX1/ITGB1/TAF6/BRSK2/E2F1/RASSF7/FLNA/HMGN5/PAFAH2/ACVR1/CDK5/PLK1/A…
GO_REGULATION_OF_PHOSPHORUS_METABOLIC_PROCESS	GO_REGULATION_OF_PHOSPHORUS_METABOLIC_PROCESS	285	0.31145	1.67742	0.0189124	MMP8/CDKN2A/CDKN2B/PFKFB4/DUSP4/TNFRSF19/DUSP10/FN1/CSPG4/PLAUR/MARCO/ITGB3/ACSL3/DBNDD1/FBP1/TRIB3/AVPI1/CCL13/CD109/RCAN1/SPRY2/UBASH3B/TNIK/WDR54/PRNP/PTPRH/ICAM1/AXL/TNFAIP3/ITGA6/CCNJL/INPP5F/LGALS3/CCND1/ITPRIP/PARD6A/SH2B3/DUSP6/DAG1/ADCY6/PBK/SH3GL2/CDCA2/IQGAP3/ITGA2/CCR1/CTNNB1/SEMA4C/TFRC/KIRREL1/CELSR3/ECT2/TOM1L1/GSDME/BCAR3/FOXM1/BMPR2/PSAP/CAMK2N2/IL11/VEGFA/ADAM9/LILRA5/ACVR1/CDK5…
GO_REGULATION_OF_PROTEIN_MODIFICATION_PROCESS	GO_REGULATION_OF_PROTEIN_MODIFICATION_PROCESS	283	0.295917	1.58925	0.0189248	MAGEC2/MMP8/CDKN2A/CDKN2B/DUSP4/TNFRSF19/DUSP10/FN1/CSPG4/PLAUR/MARCO/ITGB3/DBNDD1/TRIB3/AVPI1/CCL13/CD109/RCAN1/SPRY2/UBASH3B/TNIK/WDR54/PRNP/PTPRH/ICAM1/TNFAIP3/CCNJL/INPP5F/LGALS3/CCND1/ITPRIP/PARD6A/SH2B3/DUSP6/DAG1/ADCY6/PBK/SH3GL2/CDCA2/IQGAP3/CCR1/CTNNB1/SEMA4C/TFRC/KIRREL1/CELSR3/ECT2/TOM1L1/GSDME/BCAR3/FOXM1/BMPR2/PSAP/CAMK2N2/IL11/VEGFA/ADAM9/LILRA5/ACVR1/CDK5/PLK1/MDFIC/PARP9/ACSL1/COR…
GO_CELL_MOTILITY	GO_CELL_MOTILITY	292	0.336548	1.81256	0.0190497	ITGA3/FRMD5/SEMA3B/PHLDA2/CXCL9/TNFRSF12A/POU3F2/L1CAM/SDC3/CXCL1/LEF1/DUSP10/CXCL8/FN1/CSPG4/SERPINE2/ITGB3/BST2/SLC16A3/ITGB8/CCL13/ECM1/SPRY2/PLXNB3/HSD3B7/MMP14/SEMA4F/CD274/ABHD2/ICAM1/GPX1/AXL/OPHN1/TNFAIP3/SEMA6B/ITGA6/BIN3/INPP5F/LPXN/LGALS3/PLD1/ANLN/TEKT5/OLR1/TCAF1/DAG1/PROS1/ITGA2/SSX2IP/CCR1/B4GALT1/CTNNB1/SEMA4C/CD151/SSH1/ITGB5/RDX/CELSR3/CD58/SHTN1/IGSF8/BMPR2/AKT3/IL17RC/SHROOM2/…
GO_NEUROGENESIS	GO_NEUROGENESIS	284	-0.308247	-1.56177	0.0196165	THRB/S1PR5/ASTN2/GAB2/FRY/GAS6/MYCL/GDF7/EPHA8/CASZ1/PITX2/ALDH1A2/WNT5B/WNT10B/HOXB3/WNT6/ITM2C/MYRF/FES/EGFR/TLX3/NEO1/NKX2-8/SYT17/TEAD3/EFNA1/IRX2/SLIT3/PBX1/HAND2/RIMS2/NFATC4/BTG2/WNT3/AUTS2/EPHB1/IRX1/DOK6/GDPD5/EPHB6/CDHR1/GPER1/STMN2/EVL/PLAG1/VANGL2/MAP6/FGFR2/HEYL/ZHX2/GSTP1/RND2/DPYSL4/NKX2-2/BOK/GDF11/BCL2/LMX1B/GJA1/NREP/SPINK5/FZD8/PHACTR1/JAG2/SMO/LAMC3/WNT11/DLX5/BCL11A/RAP1GAP/B…
GO_REGULATION_OF_CELL_DIFFERENTIATION	GO_REGULATION_OF_CELL_DIFFERENTIATION	282	-0.30573	-1.54276	0.01975	THRB/RAMP2/S1PR5/TNFSF9/ZFP36L1/GAS6/MYCL/GDF7/CASZ1/RPS19/BNC1/WNT5B/PPARGC1B/WNT10B/HOXB3/LMO3/SMAD3/ITM2C/DACT3/FES/EGFR/PRKX/TLX3/PDCD4/PKP2/SYT17/TEAD2/GLIS1/EFNA1/PBX1/HAND2/RIMS2/NFATC4/WNT3/EPHB1/RFLNA/FBLN1/GDPD5/TBX1/MYL9/GPER1/STMN2/PLAG1/MAP6/FGFR2/HEYL/HOXA7/ZHX2/LBH/RND2/MACROH2A2/NKX2-2/GDF11/BCL2/HOXA9/FGF9/NRARP/PRICKLE1/LRP5/CYP26B1/GJA1/HOXA11/NREP/SPINK5/HPN/PHACTR1/ABCG1/TP53…
GO_CELL_CELL_SIGNALING	GO_CELL_CELL_SIGNALING	279	-0.31127	-1.57013	0.01975	CYP19A1/COLQ/LRP5L/TNFSF9/FOXL2/LIN7A/GRHL3/SYNPO/FAM107A/NOX5/WNT5B/WNT10B/RIC3/EDA/WNT6/SYN2/SMAD3/DACT3/CHGA/NXN/EGFR/PKP2/SYT17/EFNA1/WNK2/CACNG4/MCC/TSPOAP1/RIMS2/SYBU/NFATC4/WNT3/RIMS4/CCDC88C/FAM53B/EPHB1/P2RX7/CACNA2D2/KCNA5/GPER1/JPH4/VANGL2/FGFR2/GRID1/SNCB/SEPTIN5/GSC/PDE6G/GNAO1/RASL10B/FGF9/NRARP/PRICKLE1/NRXN2/NKD2/LRP5/CPLX1/ADRA2A/GJA1/CPE/FZD8/INSYN1/SLC12A7/SMO/ADCY5/WNT11/DLX5/…
GO_NEURON_DIFFERENTIATION	GO_NEURON_DIFFERENTIATION	240	-0.315298	-1.56433	0.0197737	FRY/MYCL/GDF7/EPHA8/CASZ1/PITX2/ALDH1A2/WNT5B/WNT10B/WNT6/ITM2C/FES/EGFR/TLX3/NEO1/NKX2-8/SYT17/EFNA1/IRX2/SLIT3/PBX1/HAND2/RIMS2/NFATC4/BTG2/WNT3/AUTS2/EPHB1/IRX1/DOK6/GDPD5/EPHB6/CDHR1/STMN2/EVL/VANGL2/MAP6/FGFR2/HEYL/ZHX2/RND2/DPYSL4/NKX2-2/GDF11/BCL2/LMX1B/GJA1/NREP/SPINK5/FZD8/PHACTR1/JAG2/SMO/WNT11/DLX5/BCL11A/RAP1GAP/BMP4/ESRP1/SOX1/TSKU/CRABP2/LHX2/BMP7/RGMA/EFHD1/SOX8/KIF1A/SDK1/SDK2/SOX…
GO_EMBRYONIC_MORPHOGENESIS	GO_EMBRYONIC_MORPHOGENESIS	122	-0.403987	-1.82931	0.0207415	CHRD/SOX18/SOS1/MIXL1/TP53/GLI2/EDN1/KCNQ4/TBX15/RACK1/LRP5L/FOXL2/ZFP36L1/FOXF1/GRHL3/GDF7/ALDH1A2/HOXB3/WNT6/SMAD3/TEAD2/EFNA1/DUSP2/PAX5/PBX1/HAND2/WNT3/IRX1/TBX1/AFF3/ETS2/VANGL2/FGFR2/HOXA7/PITX1/GSC/HOXB2/HOXA9/FGF9/PRICKLE1/LRP5/FOXF2/CYP26B1/GJA1/HOXA11/HPN/JAG2/SMO/WNT11/DLX5/SALL4/BMP4/HOXA10/MDFI/RBPMS2/CRABP2/LHX2/GJB6/BMP7/SOX8/FRZB/SOX9
GO_MUSCLE_STRUCTURE_DEVELOPMENT	GO_MUSCLE_STRUCTURE_DEVELOPMENT	112	-0.38569	-1.72421	0.0208788	RXRA/EDN1/DYRK1B/MYOM1/TCF15/MYL3/RAMP2/FOXL2/ZFP36L1/FOXF1/ARID5B/WNT10B/MYH11/SMAD3/PDLIM1/PDCD4/PKP2/PAX5/NFATC4/OBSCN/BTG2/EPHB1/CACNA2D2/TBX1/GPER1/VANGL2/FGFR2/HEYL/FHL1/PITX1/GSC/ELN/BCL2/FGF9/PRICKLE1/ASS1/CYP26B1/GJA1/MSC/SMO/BMP4/RBPMS2/KIT/DSP/RYR1/COMP/SOX8/CNTFR/SOX9/AGT/PDLIM4
GO_NEGATIVE_REGULATION_OF_CELL_DIFFERENTIATION	GO_NEGATIVE_REGULATION_OF_CELL_DIFFERENTIATION	117	-0.398813	-1.78858	0.0210233	WNT10B/SMAD3/ITM2C/DACT3/EGFR/TLX3/PDCD4/PKP2/GLIS1/EFNA1/PBX1/HAND2/NFATC4/WNT3/EPHB1/RFLNA/FBLN1/TBX1/GPER1/STMN2/HOXA7/ZHX2/LBH/NKX2-2/GDF11/BCL2/HOXA9/FGF9/NRARP/PRICKLE1/LRP5/HPN/ABCG1/TP53INP1/SMO/BCL11A/BMP4/RBPMS2/LHX2/BMP7/RGMA/SOX8/FRZB/LRP3/SOX9/CHADL/ATP1B2
GO_REGULATION_OF_SYSTEM_PROCESS	GO_REGULATION_OF_SYSTEM_PROCESS	105	-0.398515	-1.76259	0.0210233	MYL3/KCND3/THRB/FOXL2/GAS6/SMAD3/MYRF/CHGA/EGFR/TLX3/PKP2/CACNG4/KCNE4/HAND2/RIMS2/CACNA2D2/KCNA5/MYL9/GPER1/KCNK15/KCNK1/GNAO1/KCNH2/ADRA2A/GJA1/PDE9A/HSPB7/CORO2B/KCNJ12/NPTXR/DES/KIT/DSP/RYR1/AGT/ATP1B2/GAL/ADRA2C
GO_EMBRYONIC_ORGAN_DEVELOPMENT	GO_EMBRYONIC_ORGAN_DEVELOPMENT	88	-0.401668	-1.71264	0.0210631	TP53/GLI2/EDN1/KCNQ4/TBX15/FOXL2/ZFP36L1/FOXF1/GRHL3/ALDH1A2/HOXB3/SMAD3/EGFR/TEAD3/TEAD2/EFNA1/PAX5/PBX1/HAND2/TBX1/VANGL2/FGFR2/HOXA7/GSC/HOXB2/HOXA9/FGF9/FOXF2/HOXA11/HPN/SMO/WNT11/DLX5/BMP4/MDFI/RBPMS2/GJB6/BMP7/KIT/FRZB/SOX9
GO_PEPTIDE_HORMONE_SECRETION	GO_PEPTIDE_HORMONE_SECRETION	45	-0.479382	-1.80474	0.0212184	RPH3AL/GPLD1/KCNG2/CACNA1A/PRKN/CACNA1C/TACR2/SMPD3/NOS2/EDN1/DOC2B/LRP5L/CHGA/EGFR/RIMS2/SYBU/CACNA2D2/KCNA5/GPER1/RASL10B/LRP5/CPLX1/ADRA2A/GJA1/CPE/ADCY5/GPR27/GAL/ADRA2C
GO_REGULATION_OF_HORMONE_SECRETION	GO_REGULATION_OF_HORMONE_SECRETION	44	-0.474123	-1.76557	0.0212184	RPH3AL/GPLD1/KCNG2/CACNA1A/PRKN/GNAS/CACNA1C/TACR2/NOS2/EDN1/DOC2B/CYP19A1/LRP5L/FOXL2/CHGA/EGFR/SYBU/CACNA2D2/KCNA5/GPER1/RASL10B/LRP5/ADRA2A/GJA1/ADCY5/GPR27/AGT/GAL/ADRA2C
GO_GLAND_MORPHOGENESIS	GO_GLAND_MORPHOGENESIS	26	-0.52014	-1.71822	0.0212184	RXRA/GLI2/LRP5L/GDF7/ARG1/EDA/EGFR/PLAG1/FGFR2/BCL2/LRP5/HPN/LIMS2/BMP4/BMP7/SOX9
GO_EMBRYONIC_APPENDAGE_MORPHOGENESIS	GO_EMBRYONIC_APPENDAGE_MORPHOGENESIS	30	-0.567292	-1.93682	0.0212184	PBX1/HAND2/WNT3/AFF3/PITX1/HOXA9/FGF9/LRP5/CYP26B1/HOXA11/DLX5/SALL4/BMP4/HOXA10/CRABP2/BMP7
GO_NEGATIVE_REGULATION_OF_WNT_SIGNALING_PATHWAY	GO_NEGATIVE_REGULATION_OF_WNT_SIGNALING_PATHWAY	33	-0.542185	-1.88519	0.0212184	TAX1BP3/FOXO3/WWOX/DKKL1/RACK1/WNT5B/DACT3/NXN/MCC/NFATC4/CCDC88C/GSC/FGF9/PRICKLE1/NKD2/WNT11/MDFI/TSKU/FRZB/SOX9
GO_ORGAN_GROWTH	GO_ORGAN_GROWTH	31	-0.527128	-1.80662	0.0212184	CACNA2D2/DUSP9/COL27A1/PLAG1/FGFR2/BCL2/FGF9/GJA1/SMO/COMP/FGFR3/SOX9/AGT
GO_INSULIN_SECRETION	GO_INSULIN_SECRETION	36	-0.499214	-1.75159	0.0212184	CHGA/RIMS2/SYBU/CACNA2D2/KCNA5/GPER1/LRP5/CPLX1/ADRA2A/GJA1/ADCY5/GPR27/GAL/ADRA2C
GO_INORGANIC_ION_IMPORT_ACROSS_PLASMA_MEMBRANE	GO_INORGANIC_ION_IMPORT_ACROSS_PLASMA_MEMBRANE	17	-0.601089	-1.75229	0.0212184	WNK2/FAM155B/KCNH2/SLC12A7/KCNJ13/KCNJ12/ATP1B2/SLC9A3
GO_BONE_MINERALIZATION	GO_BONE_MINERALIZATION	24	-0.554943	-1.78298	0.0212184	WNT10B/SMAD3/P2RX7/RFLNA/FGFR2/PTH1R/CLEC3B/SLC24A3/WNT11/BMP4/BMP7/COMP/FGFR3/SOX9
GO_EMBRYONIC_SKELETAL_SYSTEM_MORPHOGENESIS	GO_EMBRYONIC_SKELETAL_SYSTEM_MORPHOGENESIS	24	-0.557339	-1.79068	0.0212184	HOXB3/SMAD3/PAX5/TBX1/FGFR2/HOXA7/GSC/HOXB2/HOXA9/HOXA11/BMP4/MDFI/BMP7
GO_MOLTING_CYCLE	GO_MOLTING_CYCLE	24	-0.542971	-1.74452	0.0212184	TRPV3/SOX18/SOS1/WNT10A/GLI2/WNT10B/EDA/EGFR/VANGL2/FGFR2/MPZL3/BCL2/SPINK5/SMO/LHX2/SOX9/GAL
GO_CARDIAC_SEPTUM_DEVELOPMENT	GO_CARDIAC_SEPTUM_DEVELOPMENT	19	-0.569869	-1.71155	0.0212184	SLIT3/TBX1/VANGL2/FGFR2/HEYL/SMO/WNT11/SALL4/BMP4/BMP7
GO_NEURAL_TUBE_FORMATION	GO_NEURAL_TUBE_FORMATION	14	-0.642619	-1.77222	0.0212184	GRHL3/GDF7/TEAD2/VANGL2/PRICKLE1/SALL4/BMP4/LHX2/BMP7
GO_PROXIMAL_DISTAL_PATTERN_FORMATION	GO_PROXIMAL_DISTAL_PATTERN_FORMATION	10	-0.687217	-1.73806	0.0212184	GLI2/ALDH1A2/PBX1/IRX1/HOXA9/CYP26B1/HOXA11/HOXA10
GO_REGULATION_OF_BIOMINERALIZATION	GO_REGULATION_OF_BIOMINERALIZATION	15	-0.596694	-1.68359	0.0212184	GAS6/WNT10B/WNT6/SMAD3/P2RX7/RFLNA/BMP4/BMP7/COMP/SOX9
GO_REGULATION_OF_CARTILAGE_DEVELOPMENT	GO_REGULATION_OF_CARTILAGE_DEVELOPMENT	15	-0.599518	-1.69156	0.0212184	SMPD3/FGF18/GLI2/SMAD3/RFLNA/HOXA11/WNT11/BMP4/FRZB/SOX9/CHADL
GO_RIBOSOME_ASSEMBLY	GO_RIBOSOME_ASSEMBLY	15	-0.596231	-1.68229	0.0212184	RPL38/RPL11/RPSA/RPS5/RPS28/RPL10/RPS10/RPL23A/RPL12/RPL3/RPS14/RPS19/NOP53
GO_REGULATION_OF_HEART_RATE	GO_REGULATION_OF_HEART_RATE	16	-0.616449	-1.74676	0.0214012	OXT/CACNA1C/POPDC2/EDN1/KCND3/PKP2/KCNE4/KCNA5/KCNH2/DSP/AGT
GO_IRE1_MEDIATED_UNFOLDED_PROTEIN_RESPONSE	GO_IRE1_MEDIATED_UNFOLDED_PROTEIN_RESPONSE	10	0.741327	1.9236	0.0242095	WIPI1/EDEM1/EXTL2/PDIA6/SHC1/FICD/MYDGF/DDX11/HDGF/SRPRA
GO_OLIGOSACCHARIDE_METABOLIC_PROCESS	GO_OLIGOSACCHARIDE_METABOLIC_PROCESS	10	0.738624	1.91658	0.0242095	FBP1/B4GALT1/GAA/MANBA/GAL3ST4/IDUA/ST3GAL4/B3GALT2/MOGS
GO_POSITIVE_REGULATION_OF_LEUKOCYTE_CELL_CELL_ADHESION	GO_POSITIVE_REGULATION_OF_LEUKOCYTE_CELL_CELL_ADHESION	19	0.6027	1.8941	0.0242095	LEF1/DUSP10/CD274/ICAM1/CTLA4/LGALS1/TFRC/TNFSF4/HLA-A/GPAM/CD276/NCK2
GO_REGULATION_OF_EXTRINSIC_APOPTOTIC_SIGNALING_PATHWAY_VIA_DEATH_DOMAIN_RECEPTORS	GO_REGULATION_OF_EXTRINSIC_APOPTOTIC_SIGNALING_PATHWAY_VIA_DEATH_DOMAIN_RECEPTORS	10	0.74148	1.92399	0.0242095	ICAM1/GPX1/TNFAIP3/LGALS3/ITPRIP/HMOX1/ARHGEF2
GO_POSITIVE_REGULATION_OF_AXON_EXTENSION	GO_POSITIVE_REGULATION_OF_AXON_EXTENSION	11	0.753002	2.01229	0.0242372	TNFRSF12A/L1CAM/FN1/SHTN1/BMPR2/VEGFA/ZFYVE27/ILK/TWF2/MAP3K13
GO_CELLULAR_COMPONENT_MAINTENANCE	GO_CELLULAR_COMPONENT_MAINTENANCE	12	0.711959	1.93623	0.0242372	ITGA3/RASSF8/PRNP/C1QL1/OPHN1/PARD6A/WHRN/ITPKA
GO_DEFENSE_RESPONSE_TO_VIRUS	GO_DEFENSE_RESPONSE_TO_VIRUS	31	0.555632	1.94839	0.0242372	CXCL9/BST2/IFI6/APOBEC3B/TNFAIP3/PLSCR1/ISG20/GBP3/POLR3G/IFI16/FLNA/PARP9/RNASE2/MICA/FAM111A/BNIP3/GPAM/BECN1/PHB/EIF2AK4
GO_SISTER_CHROMATID_SEGREGATION	GO_SISTER_CHROMATID_SEGREGATION	31	0.557601	1.9553	0.0242372	CTNNB1/ZWINT/CENPF/NEK2/PLK1/NCAPG2/CDC20/KIF18A/SGO2/KIF14/CDC6/UBE2C/NCAPH/KIF23/CDCA5/PRC1/BECN1/SGO1/TUBG1/ESCO2/CDC27/DDX11/NCAPD3/FEN1
GO_CARBOHYDRATE_CATABOLIC_PROCESS	GO_CARBOHYDRATE_CATABOLIC_PROCESS	33	0.553112	1.96689	0.0242372	ENO2/PFKFB4/FBP1/XYLB/PYGB/PGM1/GAA/MANBA/PKM/KHK/HK3/SCARB2/PFKFB3/PGK1/NUP93/LDHA/GK/GUSB/NUP205/DHTKD1/PGAM1/RBKS/NUP37/NUDT5/HK1/BPGM
GO_ENTRY_INTO_HOST	GO_ENTRY_INTO_HOST	30	0.56337	1.95809	0.0242372	CXCL8/ITGB3/CTSB/ICAM1/NPC1/AXL/DAG1/LGALS1/ITGA2/CTNNB1/TFRC/ITGB5/ITGB1/SCARB2/TRIM62/CLEC5A
GO_TRANSITION_METAL_ION_HOMEOSTASIS	GO_TRANSITION_METAL_ION_HOMEOSTASIS	25	0.570653	1.90974	0.0242372	MT2A/MT1E/PRNP/MT1X/SLC39A14/TFRC/HMOX1/EGLN1/SLC11A1/SLC25A37/SLC31A1/ATP13A2/SLC30A7/ATOX1/SRI/ATP6AP1/SCO2/SLC39A13/CCDC115/HYAL2
GO_MITOTIC_SISTER_CHROMATID_SEGREGATION	GO_MITOTIC_SISTER_CHROMATID_SEGREGATION	26	0.57316	1.94035	0.0242372	ZWINT/CENPF/NEK2/PLK1/NCAPG2/CDC20/KIF18A/SGO2/KIF14/CDC6/UBE2C/NCAPH/KIF23/CDCA5/PRC1/BECN1/SGO1/TUBG1/CDC27/NCAPD3
GO_CELLULAR_RESPONSE_TO_MOLECULE_OF_BACTERIAL_ORIGIN	GO_CELLULAR_RESPONSE_TO_MOLECULE_OF_BACTERIAL_ORIGIN	27	0.547691	1.86661	0.0242372	CXCL9/CASP1/CXCL1/CXCL8/CARD16/CD274/ICAM1/AXL/TNFAIP3/TNFSF4/ADAM9/CXCL3
GO_MICROTUBULE_CYTOSKELETON_ORGANIZATION_INVOLVED_IN_MITOSIS	GO_MICROTUBULE_CYTOSKELETON_ORGANIZATION_INVOLVED_IN_MITOSIS	27	0.546998	1.86425	0.0242372	SPRY2/ITGB1/POC1A/FLNA/NEK2/PLK1/ARHGEF2/CDC20/BIRC5/GPSM2/CENPA/NDE1/KIF23/PRC1/AURKA/TUBG1/TPX2/PARP3/CKAP5/KIF3B/DYNC1H1
GO_POSITIVE_REGULATION_OF_CELLULAR_BIOSYNTHETIC_PROCESS	GO_POSITIVE_REGULATION_OF_CELLULAR_BIOSYNTHETIC_PROCESS	261	-0.300488	-1.50473	0.0247884	CIRBP/MIXL1/TP53/RXRA/MAPK15/GLI2/EDN1/PLAGL1/TBX15/DYRK1B/RPL30/RACK1/ASIP/TCF15/RASL11A/OVOL1/RPS9/PABPC1/LRP5L/EBF1/ZNF423/THRB/FOXL2/DLX3/FOXF1/ZNF300/GRHL3/MYCL/GDF7/ARID5B/CASZ1/PITX2/TRERF1/PPARGC1B/WNT10B/HOXB3/WNT6/SMAD3/PDLIM1/KLF2/MYRF/EGFR/TLX3/NKX2-8/TEAD3/NFIA/TEAD2/GLIS1/PAX5/PBX1/HAND2/SMAD9/ZNF296/NFATC4/MEOX1/AUTS2/ZNF711/CITED4/TBX1/GPER1/EBF4/ETS2/PLAG1/FGFR2/HEYL/HOXA7/LBH/PI…
GO_VIRAL_LIFE_CYCLE	GO_VIRAL_LIFE_CYCLE	57	0.443994	1.83309	0.0247884	CXCL8/ITGB3/BST2/CTSB/ICAM1/NPC1/APOBEC3B/AXL/PLSCR1/ISG20/DAG1/LGALS1/ITGA2/TFRC/ITGB5/IFI16/ITGB1/NEDD4L/SCARB2/TRIM62/CLEC5A/FAM111A/NUP93/SPCS1/NUP205/HS3ST5/KPNA2/PHB/EIF2AK4/HYAL3/TRIM35
GO_CARBOHYDRATE_METABOLIC_PROCESS	GO_CARBOHYDRATE_METABOLIC_PROCESS	100	0.380688	1.7492	0.0247884	ENO2/PHLDA2/PFKFB4/FBP1/SLC2A3/XYLB/PYGB/B4GALT1/SLC39A14/PGM1/GAA/MANBA/PKM/KHK/ST3GAL5/CHST11/HK3/GAL3ST4/B4GALT5/FAM3C/ITPKA/SCARB2/B3GAT3/PFKFB3/PGK1/GBE1/IDUA/ST3GAL4/NUP93/GSTO1/GNE/B3GALT2/PPP1R3F/LDHA/GK/GUSB/NUP205/GANAB/CREM/SLC23A2/HEXA/DHTKD1/PGAM1/IDH1/PPIP5K1/HYAL3/MOGS/G6PD/ADIPOR1/CHID1/RBKS/SLC35B4/AKR7A2/NUP37/NUDT5/HK1/GSTO2/BPGM/CHST14/B4GALT4
GO_CELLULAR_PROTEIN_CATABOLIC_PROCESS	GO_CELLULAR_PROTEIN_CATABOLIC_PROCESS	100	0.3724	1.71112	0.0247884	MAGEC2/RNF128/TRIB3/CTSB/GPX1/OPHN1/TNFAIP3/UBE2L6/PSMB9/PBK/CTNNB1/USP13/RDX/EDEM1/USP18/TOM1L1/PSAP/UBE3C/BRSK2/NEDD4L/PLK1/WDR91/CDC20/DTL/GBA/KIF14/BNIP3/UBE2C/AGAP3/HSP90B1/SVIP/SMURF1/ATP13A2/AURKA/RHBDD2/RNF123/CACUL1/PSMD2/ARRB2/USP32/EDEM2/UBE3B/PPT1/CDC27/RNF19B/ATRAID/MSN/TOLLIP/KCTD10/USP31/ERLIN1/KCTD5/PSMD7/KCTD13/UBE2Z/BAP1/AP2B1/CCDC115/RNF187/USP4/PSMA5/HTRA2/PSMC2/HM13/PTPN23/VP…
GO_CELL_SUBSTRATE_ADHESION	GO_CELL_SUBSTRATE_ADHESION	73	0.422821	1.82755	0.025053	ITGA3/ITGA7/CDKN2A/TNFRSF12A/ITGA10/L1CAM/FN1/ITGB3/SGCE/MMP14/AXL/ACTN1/ITGA6/LPXN/DAG1/LGALS1/ITGA2/S100A10/CTNNB1/ITGB5/VEGFA/ADAM9/ITGB1/DOCK5/FLNA/PHLDB2/CDK5/EGFL6/CORO1C/PIK3CB/PXN/CD63/KIF14
GO_CARBOHYDRATE_DERIVATIVE_BIOSYNTHETIC_PROCESS	GO_CARBOHYDRATE_DERIVATIVE_BIOSYNTHETIC_PROCESS	106	0.388302	1.80717	0.025053	SDC3/CSPG4/MTAP/ACSL3/NT5E/NPC1/UPP1/ACOT7/PHLDA1/XYLB/ADCY6/B4GALT1/DPY19L1/CTNNB1/PKM/BMPR2/ST3GAL5/TYMP/CHST11/GAL3ST4/RRM2/B4GALT5/EXTL2/ACSL1/TK2/B3GAT3/SOAT1/POMGNT2/ELOVL6/CHPF2/ST3GAL4/PIGK/DTYMK/PLOD3/MGAT4B/GNE/B3GALT2/PIGT/GK/SLC35C1/HS3ST5/HEXA/RRM1/MOGS/G6PD/PIGV/PPT1/PANK2/DGUOK/GMPS/DDOST/GUK1/RPN2/DHDDS/AK2/NCSTN/NME7/ST3GAL3/MPC2/GMPPB/ABCC5/B4GAT1/CHST14/B3GALT6/RPN1/B4GALT4/VPS…
GO_TAXIS	GO_TAXIS	107	0.351655	1.6378	0.025053	FOSL1/SEMA3B/CXCL9/L1CAM/CXCL1/LEF1/CXCL8/PLAUR/ITGB3/CCL13/PLXNB3/HSD3B7/ETV1/SEMA4F/STX3/OPHN1/SEMA6B/PLP2/LGALS3/TUBB3/PLD1/DAG1/ITGA2/CCR1/SEMA4C/CELSR3/BMPR2/IL17RC/VEGFA/TYMP/NRP2/CDK5/DOCK4/CKLF/RNASE2/CXCL3/PLXNA1/PIK3CB
GO_INFLAMMATORY_RESPONSE	GO_INFLAMMATORY_RESPONSE	102	0.369627	1.69961	0.025053	MMP8/CXCL9/IL1RAP/CASP1/CXCL1/DUSP10/CXCL8/FN1/CCL13/NT5E/ECM1/TPST1/ICAM1/GPX1/AXL/TNFAIP3/PLSCR1/THEMIS2/OLR1/PBK/SYT11/TGM2/ITGA2/CCR1/B4GALT1/USP18/TNFSF4/IFI16/IL17RC/LILRA5/HMOX1/TREM1/ACVR1/UCN/CXCL3/ABHD12/LIPA/GBA
GO_CELL_MORPHOGENESIS_INVOLVED_IN_DIFFERENTIATION	GO_CELL_MORPHOGENESIS_INVOLVED_IN_DIFFERENTIATION	121	0.339903	1.62142	0.025053	SEMA3B/S100B/TNFRSF12A/POU3F2/L1CAM/LEF1/FN1/ITGB3/PLXNB3/TNIK/BRSK1/ETV1/SEMA4F/AXL/OPHN1/SEMA6B/ACTN1/LPXN/TUBB3/METRN/DAG1/S100A10/CTNNB1/SEMA4C/WHRN/CELSR3/SHTN1/BMPR2/VEGFA/ITGB1/DOCK5/BRSK2/NEDD4L/FLNA/KIF13B/B4GALT5/NRP2/CDK5/CORO1C/DOCK7/ITPKA/STXBP1/PLXNA1/PIK3CB
GO_MICROTUBULE_BASED_PROCESS	GO_MICROTUBULE_BASED_PROCESS	121	0.338938	1.61681	0.025053	SPRY2/BRSK1/C10orf90/PARD6A/FYCO1/TUBB3/CLIP2/TEKT5/DAG1/SSX2IP/CTNNB1/TTLL7/DNAAF3/ITGB1/BRSK2/POC1A/RASSF7/FLNA/NEK2/KIF13B/PHLDB2/TTC26/CDK5/PLK1/DOCK7/ARHGEF2/CDC20/KIF15/KIF18A/BIRC5/GPSM2/CENPA/KIF3C/KATNAL1/KIF14/ARHGAP21/ZMYND10/SKA1/GAS2L1/NDE1/KIF23/CEP85/PRC1/BBS2/CHEK1/CCNYL1/AURKA/SGO1/TUBG1/TPX2/CCP110/SRGAP2C/SPAG1/ARL3/KIFC3/PARP3/SRGAP2/DPCD/TCTEX1D2/CKAP5/KIF3B/DYNC1H1
GO_REGULATION_OF_IMMUNE_RESPONSE	GO_REGULATION_OF_IMMUNE_RESPONSE	110	0.373129	1.7426	0.025053	KCNN4/PLPP4/DUSP10/BST2/SLAMF7/ECM1/PRNP/WIPF1/CD274/ICAM1/GPX1/TNFAIP3/PLSCR1/THEMIS2/LPXN/LGALS3/FCGR2A/PSMB9/CTLA4/PROS1/POLR3G/TFRC/USP18/OSCAR/TNFSF4/IFI16/ARPC1B/HMOX1/HLA-A/TREM1/ITGB1/PARP9/STXBP1/DNASE2/PIK3CB/MICA/FKBP1A/SLC11A1/SHC1/CD276/GRN/NCKIPSD/BCAR1/EIF2B2/IL10/PHB/PSMD2/EIF2AK4/ARRB2/HEXIM1/TP53BP1
GO_RESPONSE_TO_WOUNDING	GO_RESPONSE_TO_WOUNDING	110	0.370924	1.7323	0.025053	TFPI2/DCBLD2/TNFRSF12A/DUSP10/FN1/SERPINE2/TNC/PLAUR/ITGB3/CD109/UBASH3B/ABHD2/GPX1/ITPR3/AXL/TNFAIP3/PLSCR1/INPP5F/SH2B3/FZD6/DAG1/LGALS1/SYT11/PROS1/ITGA2/CCR1/B4GALT1/CD151/RTN4RL2/VEGFA/RHOC/HMOX1/ITGB1/VKORC1/FLNA/PHLDB2/PAFAH2/CDK5/STXBP1/HMG20B/PIK3CB
GO_TUBE_MORPHOGENESIS	GO_TUBE_MORPHOGENESIS	134	-0.36136	-1.66155	0.0253051	LRP5L/RAMP2/ZFP36L1/FOXF1/GRHL3/GDF7/NOX5/EDA/HOXB3/WNT6/SMAD3/KLF2/EGFR/PRKX/TEAD2/EFNA1/PBX1/HAND2/NFATC4/VAV2/EPHB1/IRX1/TBX1/EGFL7/ACKR3/VANGL2/FGFR2/HOXA7/BCL2/FGF9/NRARP/PRICKLE1/LRP5/HOXA11/SPINK5/FZD8/SMO/THBS4/WNT11/SALL4/BMP4/HIF3A/RBPMS2/LHX2/BMP7/COMP/COL22A1/SOX8/MTSS1/ENPP2/SOX9/AGT
GO_MUSCLE_SYSTEM_PROCESS	GO_MUSCLE_SYSTEM_PROCESS	68	-0.411366	-1.67487	0.0255008	MYH11/SMAD3/CHGA/PKP2/KCNE4/HAND2/KCNA5/MYL9/GPER1/GNAO1/KCNH2/ADRA2A/GJA1/TPCN2/PDE9A/KCNJ12/DES/KIT/DSP/RYR1/COMP/AGT/ADRA2C
GO_PROTEIN_CATABOLIC_PROCESS	GO_PROTEIN_CATABOLIC_PROCESS	125	0.324482	1.55263	0.0255353	MAGEC2/RNF128/SERPINE2/TRIB3/CTSB/GPX1/OPHN1/TNFAIP3/UBE2L6/PSMB9/PBK/CTSD/CTNNB1/USP13/RDX/EDEM1/USP18/TOM1L1/MANBA/PSAP/ADAM9/UBE3C/BRSK2/NEDD4L/CTSA/FLNA/PLK1/WDR91/ABHD17C/CDC20/ABHD12/DTL/GBA/EGLN1/KIF14/BNIP3/UBE2C/AGAP3/HSP90B1/SVIP/SMURF1/ATP13A2/AURKA/RHBDD2/RNF123/IL10/CACUL1/PHB/PSMD2/ARRB2/USP32/EDEM2/UBE3B/PPT1/CDC27/RNF19B/OAZ3/ATRAID/MSN/TOLLIP/KCTD10/USP31/APC2/ERLIN1/KCTD5/PSMD7/…
GO_REGULATION_OF_PROTEIN_KINASE_ACTIVITY	GO_REGULATION_OF_PROTEIN_KINASE_ACTIVITY	122	0.366543	1.73826	0.0255353	CDKN2A/CDKN2B/DUSP4/DUSP10/CSPG4/ITGB3/DBNDD1/TRIB3/AVPI1/SPRY2/UBASH3B/TNIK/PRNP/PTPRH/TNFAIP3/CCNJL/CCND1/ITPRIP/SH2B3/DUSP6/DAG1/ADCY6/PBK/IQGAP3/ECT2/TOM1L1/CAMK2N2/VEGFA/ADAM9/LILRA5/CDK5/PLK1/MDFIC/ACSL1/CORO1C/UCN/CLSPN/NCAPG2/ANG/PIK3CB/GBA/KIF14/CDC6/SLC11A1/PDCD10/SHC1/CEP85/CDKN3/NCK2/SRCIN1/COPS8/CCNYL1/TPX2/CKS1B/CACUL1/PHB/MAP3K6/SPRED2/HEXIM1/DUSP14/RALB/AIDA/ILK/SMPD1
GO_CELL_CELL_SIGNALING_BY_WNT	GO_CELL_CELL_SIGNALING_BY_WNT	87	-0.393739	-1.67281	0.0256743	GRHL3/WNT5B/WNT10B/EDA/WNT6/SMAD3/DACT3/NXN/EGFR/WNK2/MCC/NFATC4/WNT3/CCDC88C/FAM53B/VANGL2/FGFR2/GSC/PDE6G/GNAO1/FGF9/NRARP/PRICKLE1/NKD2/LRP5/CPE/FZD8/WNT11/DLX5/MDFI/TSKU/FRZB/SOX9
GO_CELL_MORPHOGENESIS	GO_CELL_MORPHOGENESIS	174	0.288097	1.45856	0.0257278	SEMA3B/ITGA7/S100B/TNFRSF12A/POU3F2/L1CAM/LEF1/FN1/ITGB3/CCL13/PLXNB3/TNIK/BRSK1/ETV1/SEMA4F/ICAM1/AXL/OPHN1/SEMA6B/ACTN1/BIN3/LPXN/TUBB3/METRN/DAG1/SH3GL2/S100A10/CTNNB1/SEMA4C/SSH1/RDX/WHRN/CELSR3/ECT2/SHTN1/BMPR2/VEGFA/RHOC/ITGB1/ARHGAP18/DOCK5/BRSK2/NEDD4L/FLNA/KIF13B/B4GALT5/NRP2/CDK5/CORO1C/DOCK7/ARHGEF2/ITPKA/STXBP1/PLXNA1/PIK3CB/SGK1/LIPA/PXN/SPARC
GO_NEGATIVE_REGULATION_OF_MOLECULAR_FUNCTION	GO_NEGATIVE_REGULATION_OF_MOLECULAR_FUNCTION	182	0.302303	1.53883	0.0258617	CDKN2A/CDKN2B/TFPI2/LYPD1/ANGPTL4/DUSP4/LEF1/DUSP10/CARD16/SERPINE2/PLAUR/BST2/IFI6/DBNDD1/TRIB3/CD109/ECM1/SPRY2/UBASH3B/PLXNB3/PRNP/PTPRH/GPX1/TNFAIP3/LGALS3/ITPRIP/SH2B3/FZD6/NQO1/DUSP6/PROS1/SLC39A14/RDX/TNFSF4/IFI16/CAMK2N2/VEGFA/HMOX1/NEDD4L/E2F1/FLNA/NEK2/CNN3/PLK1/PARP9/CORO1C/GNAI2/BIRC5/GBA/OXSR1/EGLN1/FKBP1A/SERPINB8/STYXL1/CAT/GSTO1/CEP85/SRCIN1/FICD/AURKA/PPP1R14B/IL10/EIF2AK4/ARRB2/…
GO_ORGANONITROGEN_COMPOUND_CATABOLIC_PROCESS	GO_ORGANONITROGEN_COMPOUND_CATABOLIC_PROCESS	189	0.292047	1.48753	0.0258617	MAGEC2/RNF128/SDC3/CSPG4/SERPINE2/TRIB3/CTSB/NT5E/GPX1/APOBEC3B/OPHN1/TNFAIP3/UPP1/ACOT7/UBE2L6/PSMB9/PBK/PLA2G15/CTSD/CTNNB1/USP13/RDX/EDEM1/USP18/TOM1L1/GALNS/MANBA/ASRGL1/PSAP/ADAM9/TYMP/UBE3C/HMOX1/BRSK2/NEDD4L/CTSA/FLNA/SDSL/KYNU/PLK1/WDR91/ABHD17C/CDC20/GNS/ABHD12/DTL/GBA/SLC44A1/EGLN1/IDUA/KIF14/BNIP3/UBE2C/AGAP3/HIBCH/GGT7/HSP90B1/IDS/BCKDHB/TDO2/SVIP/SMURF1/CTH/ATP13A2/AURKA/GUSB/RHBDD2/…
GO_REGULATION_OF_ORGANELLE_ORGANIZATION	GO_REGULATION_OF_ORGANELLE_ORGANIZATION	195	0.274788	1.41478	0.0259654	ENO2/IL1RAP/PLAUR/CAPG/BST2/ICAM1/GPX1/C10orf90/FYCO1/ANLN/SYT11/IQGAP3/S100A10/CTNNB1/GPR3/TFRC/SSH1/CENPF/ABLIM3/KIRREL1/RDX/ECT2/TOM1L1/FHOD3/ARPC1B/VEGFA/RHOC/FHOD1/ARHGAP18/E2F1/POC1A/RASSF7/FLNA/NEK2/PHLDB2/CDK5/PLK1/ARHGEF2/UCN/STXBP1/SCARB2/CDC20/KIF18A/GPSM2/PXN/GBA/MKI67/BNIP3/CDC6/UBE2C/ZMYND10/SKA1/CDC45/STYXL1/GAS2L1/ATG3/CDCA5/CEP85/TADA3/NCK2/BECN1/ABL2/CHEK1/SMURF1/ATP13A2/AURKA/G…
GO_NEURAL_TUBE_DEVELOPMENT	GO_NEURAL_TUBE_DEVELOPMENT	28	-0.529437	-1.7797	0.0261178	ZFP36L1/GRHL3/GDF7/ALDH1A2/TEAD2/INKA1/VANGL2/GSC/PRICKLE1/SMO/SALL4/BMP4/LHX2/BMP7
GO_EPIDERMAL_CELL_DIFFERENTIATION	GO_EPIDERMAL_CELL_DIFFERENTIATION	36	-0.490575	-1.72128	0.026584	OVOL1/ZFP36L1/MYCL/PITX2/PKP2/HOXA7/MACROH2A2/CYP26B1/SPINK5/PPL/JAG2/PCSK6/BMP4/ESRP1/LCE1A/LCE2A/DSP/KRTAP19-1
GO_CYCLIC_NUCLEOTIDE_MEDIATED_SIGNALING	GO_CYCLIC_NUCLEOTIDE_MEDIATED_SIGNALING	35	-0.496352	-1.72726	0.0265875	ADGRD1/RAMP2/S1PR5/KSR1/PDE11A/PDE7A/CHGA/RIMS2/GPER1/PTH1R/RUNDC3A/ADRA2A/ADCY5/PDE9A/SOX9/GAL/ADRA2C
GO_POSITIVE_REGULATION_OF_HORMONE_SECRETION	GO_POSITIVE_REGULATION_OF_HORMONE_SECRETION	20	-0.555924	-1.70729	0.0265875	EDN1/DOC2B/CYP19A1/FOXL2/EGFR/SYBU/GPER1/RASL10B/GJA1/GPR27/GAL
GO_OUTFLOW_TRACT_MORPHOGENESIS	GO_OUTFLOW_TRACT_MORPHOGENESIS	18	-0.590332	-1.74398	0.0265875	PITX2/NPY1R/HAND2/TBX1/FGFR2/HEYL/ELN/WNT11/BMP4/BMP7/RYR1
GO_SKIN_EPIDERMIS_DEVELOPMENT	GO_SKIN_EPIDERMIS_DEVELOPMENT	22	-0.539908	-1.69466	0.0265875	SOX18/SOS1/WNT10A/GLI2/WNT10B/EDA/EGFR/VANGL2/FGFR2/BCL2/SPINK5/SMO/LHX2/SOX9/GAL
GO_SPINAL_CORD_DEVELOPMENT	GO_SPINAL_CORD_DEVELOPMENT	15	-0.595256	-1.67954	0.0265875	TBX20/LBX1/CHRD/GLI2/GDF7/GDPD5/NKX2-2/GDF11/SMO/SOX1
GO_POSITIVE_REGULATION_OF_PROTEIN_METABOLIC_PROCESS	GO_POSITIVE_REGULATION_OF_PROTEIN_METABOLIC_PROCESS	255	0.267358	1.42204	0.0265875	MAGEC2/MMP8/RNF128/CASP1/TNFRSF19/FN1/CSPG4/PLAUR/MARCO/ITGB3/TRIB3/AVPI1/CCL13/SPRY2/TNIK/PRNP/MMP14/ICAM1/TNFAIP3/CCND1/PLD1/DUSP6/DAG1/ADCY6/PBK/CDCA2/IQGAP3/ITGA2/CCR1/CTSD/CTNNB1/SEMA4C/TFRC/USP13/RDX/ECT2/EDEM1/TOM1L1/GSDME/PKM/BCAR3/IFI16/BMPR2/PSAP/IL11/VEGFA/ADAM9/LILRA5/HMOX1/NEDD4L/ACVR1/CDK5/PLK1/MDFIC/PARP9/ACSL1/DOCK7/ARHGEF2/UCN/CLSPN/NCAPG2/ANG/GNAI2/PIK3CB/CDC20/SOAT1/DTL/HTR2C/G…
GO_CELL_PROJECTION_ORGANIZATION	GO_CELL_PROJECTION_ORGANIZATION	248	0.268268	1.42079	0.0266363	ITGA3/SEMA3B/S100B/TNFRSF12A/POU3F2/L1CAM/FN1/CSPG4/TNC/CAPG/SNX10/SPRY2/PLXNB3/TNIK/BRSK1/ETV1/PRNP/SEMA4F/ICAM1/RAB17/STX3/OPHN1/SEMA6B/ITGA6/RASGRF1/BIN3/INPP5F/TUBB3/PLD1/ANLN/TEKT5/METRN/DAG1/ADCY6/LGALS1/SH3GL2/ITGA2/SSX2IP/CTNNB1/SEMA4C/ABLIM3/RDX/WHRN/CELSR3/DNAAF3/RTN4RL2/SHTN1/BMPR2/VEGFA/TCTN2/ITGB1/BRSK2/NEDD4L/POC1A/FLNA/NEK2/KIF13B/TMEM107/TTC26/B4GALT5/NRP2/CDK5/PLK1/CORO1C/DOCK7/U…
GO_CYTOSKELETON_ORGANIZATION	GO_CYTOSKELETON_ORGANIZATION	229	0.283548	1.47355	0.0269139	FRMD5/TNNT1/CXCL1/CAPG/BST2/CCL13/SPRY2/TNIK/BRSK1/WIPF1/ICAM1/CIT/C10orf90/OPHN1/TNFAIP3/ACTN1/BIN3/PARD6A/EHBP1/TUBB3/ANLN/MYOZ2/CLIP2/DAG1/IQGAP3/SSX2IP/S100A10/MICAL2/CTNNB1/TTLL7/SSH1/ITGB5/ABLIM3/KIRREL1/RDX/ECT2/FHOD3/DNAAF3/SHTN1/ARPC1B/SHROOM2/RHOC/FHOD1/ITGB1/ARHGAP18/BRSK2/POC1A/RASSF7/FLNA/NEK2/CNN3/PHLDB2/TTC26/CDK5/PLK1/CORO1C/DOCK7/ARHGEF2/ITPKA/ANG/KLHL17/ARHGAP12/CDC20/KIF18A/BIR…
GO_ENSHEATHMENT_OF_NEURONS	GO_ENSHEATHMENT_OF_NEURONS	18	0.588923	1.82943	0.0307108	S100B/POU3F2/DAG1/CTNNB1/PSAP/TYMP/B4GALT5/KIF14/SH3TC2/EIF2B2/MARVELD1/ILK/NCSTN/FIG4
GO_ATP_METABOLIC_PROCESS	GO_ATP_METABOLIC_PROCESS	37	0.484016	1.80442	0.0310225	ENO2/PFKFB4/FBP1/PGM1/PKM/HK3/ATP6V1B2/PFKFB3/PGK1/NUP93/LDHA/NUP205/DHTKD1/PGAM1/UQCRC1/GUK1/NDUFB4/AK2/NUP37/NUDT5/HK1/BPGM/VPS9D1/NDUFS2/TPI1/SEC13/RHOA/NDUFAB1
GO_INTERACTION_WITH_HOST	GO_INTERACTION_WITH_HOST	37	0.488157	1.81986	0.0310225	CXCL8/ITGB3/CTSB/ICAM1/NPC1/AXL/DAG1/LGALS1/ITGA2/CTNNB1/TFRC/ITGB5/ITGB1/SCARB2/TRIM62/CLEC5A/HS3ST5/KPNA2/PHB/EIF2AK4/HYAL3/TRIM35
GO_NEURON_PROJECTION_EXTENSION	GO_NEURON_PROJECTION_EXTENSION	36	0.512678	1.88231	0.0310456	SEMA3B/TNFRSF12A/L1CAM/FN1/SEMA4F/SEMA6B/SH3GL2/CTNNB1/SEMA4C/SHTN1/BMPR2/VEGFA/ITGB1/NEDD4L/NRP2/CDK5/PLXNA1/LAMB2/SMURF1/AURKA/EIF2AK4/ZFYVE27/ILK/TWF2/MAP3K13
GO_AXON_EXTENSION	GO_AXON_EXTENSION	25	0.558514	1.86911	0.0311481	SEMA3B/TNFRSF12A/L1CAM/FN1/SEMA4F/SEMA6B/SEMA4C/SHTN1/BMPR2/VEGFA/ITGB1/NRP2/CDK5/LAMB2/ZFYVE27/ILK/TWF2/MAP3K13
GO_TRANSFORMING_GROWTH_FACTOR_BETA_RECEPTOR_SIGNALING_PATHWAY	GO_TRANSFORMING_GROWTH_FACTOR_BETA_RECEPTOR_SIGNALING_PATHWAY	25	0.559204	1.87142	0.0311481	ITGA3/CDKN2B/CD109/SPRY2/IL17RD/LPXN/PARD6A/ITGB5/ADAM9/CHST11/ACVR1/PXN/TGFBRAP1/SMURF1/ARRB2/SPRED2
GO_CELL_SURFACE_RECEPTOR_SIGNALING_PATHWAY_INVOLVED_IN_CELL_CELL_SIGNALING	GO_CELL_SURFACE_RECEPTOR_SIGNALING_PATHWAY_INVOLVED_IN_CELL_CELL_SIGNALING	105	-0.383416	-1.69581	0.0311481	GRHL3/WNT5B/WNT10B/EDA/WNT6/SMAD3/DACT3/NXN/EGFR/WNK2/MCC/RIMS2/NFATC4/WNT3/CCDC88C/FAM53B/P2RX7/VANGL2/FGFR2/GSC/PDE6G/GNAO1/FGF9/NRARP/PRICKLE1/NKD2/LRP5/CPE/FZD8/INSYN1/SMO/WNT11/DLX5/BMP4/MDFI/TSKU/FRZB/SOX9
GO_MOVEMENT_IN_HOST_ENVIRONMENT	GO_MOVEMENT_IN_HOST_ENVIRONMENT	32	0.530458	1.86301	0.0311481	CXCL8/ITGB3/CTSB/ICAM1/NPC1/AXL/DAG1/LGALS1/ITGA2/CTNNB1/TFRC/ITGB5/ITGB1/SCARB2/TRIM62/CLEC5A/HS3ST5/PHB/HYAL3/TRIM35
GO_PHOSPHOLIPID_BIOSYNTHETIC_PROCESS	GO_PHOSPHOLIPID_BIOSYNTHETIC_PROCESS	39	0.487395	1.84172	0.0314522	ACSL3/GPAT3/PLSCR1/INPP5F/PLD1/ACP6/PIK3CB/CHPT1/HTR2C/SLC44A1/PIGK/GPAM/TMEM38B/ABHD8/PIGT/FDPS/MBOAT7/DGKG/IDH1/PIGV/DHDDS/ABHD5/FIG4/PMVK/FPR2/VAC14/CDS2/LPCAT4/PI4K2A/PCYT1A/PGS1
GO_OSSIFICATION	GO_OSSIFICATION	77	-0.405386	-1.68592	0.0314522	PPARGC1B/WNT10B/SMAD3/EGFR/GLIS1/PBX1/HAND2/WNT3/P2RX7/RFLNA/FGFR2/PTH1R/XYLT1/BCL2/FGF9/LRP5/CLEC3B/SLC24A3/SMO/WNT11/DLX5/BMP4/BMP7/RYR1/COMP/SOX8/FGFR3/LRP3/SOX9
GO_REGULATION_OF_CELL_CELL_ADHESION	GO_REGULATION_OF_CELL_CELL_ADHESION	43	0.478219	1.85292	0.0314522	LEF1/DUSP10/SERPINE2/PLAUR/UBASH3B/PRNP/CD274/ICAM1/ITGA6/LGALS3/SH2B3/CTLA4/LGALS1/TFRC/RDX/TNFSF4/VEGFA/HLA-A
GO_MITOTIC_NUCLEAR_DIVISION	GO_MITOTIC_NUCLEAR_DIVISION	45	0.469007	1.82204	0.0320035	ANLN/ZWINT/CENPF/TOM1L1/FLNA/NEK2/PLK1/NCAPG2/CDC20/KIF18A/BIRC5/SGO2/MKI67/KIF14/CDC6/UBE2C/NDE1/NCAPH/KIF23/CDCA5/CEP85/PRC1/BECN1/CHEK1/AURKA/SGO1/TUBG1/TPX2/KNTC1/CDC27/NCAPD3/KIF3B
GO_NEGATIVE_REGULATION_OF_HYDROLASE_ACTIVITY	GO_NEGATIVE_REGULATION_OF_HYDROLASE_ACTIVITY	74	0.398394	1.7261	0.0320346	TFPI2/ANGPTL4/LEF1/CARD16/SERPINE2/PLAUR/BST2/IFI6/CD109/ECM1/SPRY2/PLXNB3/PRNP/GPX1/LGALS3/PROS1/SLC39A14/RDX/IFI16/VEGFA/CNN3/GNAI2/BIRC5/EGLN1/FKBP1A/SERPINB8/STYXL1
GO_ORGANELLE_FISSION	GO_ORGANELLE_FISSION	73	0.390644	1.68847	0.0320346	TDRKH/ANLN/GPR3/ZWINT/CENPF/TOM1L1/FLNA/NEK2/PSMC3IP/RAD54L/PLK1/NCAPG2/CDC20/KIF18A/BIRC5/SGO2/MKI67/KIF14/EME1/BNIP3/CDC6/UBE2C/NDE1/NCAPH/FANCA/KIF23/CDCA5/CEP85/PRC1/BECN1/CHEK1/AURKA/SGO1/TUBG1/TPX2/CCDC36/KNTC1/CDC27/CALR/CENPS/NCAPD3/KIF3B/RAD51
GO_RESPONSE_TO_RETINOIC_ACID	GO_RESPONSE_TO_RETINOIC_ACID	25	-0.532221	-1.7458	0.0320346	ALDH1A2/WNT5B/WNT10B/WNT6/TEAD2/WNT3/TBX1/FGFR2/CYP26B1/GJA1/WNT11/SOX9
GO_BIOMINERALIZATION	GO_BIOMINERALIZATION	30	-0.515903	-1.76137	0.0320346	GAS6/WNT10B/WNT6/SMAD3/P2RX7/RFLNA/TBX1/FGFR2/PTH1R/CLEC3B/SLC24A3/WNT11/BMP4/BMP7/COMP/FGFR3/SOX9
GO_REGULATION_OF_OSSIFICATION	GO_REGULATION_OF_OSSIFICATION	30	-0.510407	-1.74261	0.0320346	WNT10B/SMAD3/PBX1/HAND2/P2RX7/RFLNA/FGFR2/BCL2/LRP5/BMP4/BMP7/COMP/LRP3/SOX9
GO_NEGATIVE_REGULATION_OF_PROTEIN_MODIFICATION_PROCESS	GO_NEGATIVE_REGULATION_OF_PROTEIN_MODIFICATION_PROCESS	106	0.34932	1.62575	0.0320346	CDKN2A/CDKN2B/DUSP4/DUSP10/DBNDD1/TRIB3/CD109/SPRY2/UBASH3B/PRNP/PTPRH/TNFAIP3/INPP5F/LGALS3/ITPRIP/PARD6A/SH2B3/DUSP6/DAG1/PBK/SH3GL2/CTNNB1/KIRREL1/FOXM1/CAMK2N2/CDK5/PLK1/CORO1C/UCN/HMG20B/GNAI2/IVNS1ABP/GBA/FKBP1A/CTDSPL/STYXL1/PIAS3/CEP85/NCK2/SRCIN1/PPP1R14B/DBI/PHB/ARRB2/SPRED2/HEXIM1/DUSP14/AIDA/ILK/SMPD1/G6PD
GO_BRANCHING_MORPHOGENESIS_OF_AN_EPITHELIAL_TUBE	GO_BRANCHING_MORPHOGENESIS_OF_AN_EPITHELIAL_TUBE	35	-0.484439	-1.6858	0.0320346	GLI2/EDN1/LRP5L/FOXF1/GDF7/WNT6/PBX1/NFATC4/VANGL2/FGFR2/BCL2/NRARP/LRP5/HOXA11/SMO/BMP4/BMP7/SOX8/SOX9/AGT
GO_REGULATION_OF_CATABOLIC_PROCESS	GO_REGULATION_OF_CATABOLIC_PROCESS	142	0.308894	1.52365	0.0320346	RNF128/PFKFB4/ATP6V0E2/SERPINE2/FBP1/TRIB3/GPX1/NPC1/OPHN1/TNFAIP3/FYCO1/PSMB9/QSOX1/PBK/USP13/RDX/EDEM1/TENT5A/IFI16/PSAP/ADAM9/HMOX1/ITGB1/BRSK2/NEDD4L/E2F1/CTSA/GPR137B/FLNA/CDK5/PLK1/WDR91/ATP6V1B2/SCARB2/PIK3CB/CDC20/DTL/DRAM1/PFKFB3/GBA/EGLN1/PCBP4/BNIP3/SLC11A1/NUP93/ATP6V0B/SVIP/ABL2/SMURF1/ATP13A2/AURKA/PLEKHN1/NUP205/IL10/PHB/PSMD2/EIF2AK4/PGAM1/IDH1/EDEM2/DAP/RALB/TPCN1/ATG101/RNF19B/O…
GO_SEGMENTATION	GO_SEGMENTATION	20	-0.548949	-1.68587	0.0320346	TP53/RIPPLY2/TCF15/FOXF1/ALDH1A2/SMAD3/MEOX1/IRX1/PLD6/NRARP/PCSK6/BMP4
GO_GENERATION_OF_PRECURSOR_METABOLITES_AND_ENERGY	GO_GENERATION_OF_PRECURSOR_METABOLITES_AND_ENERGY	68	0.408581	1.72198	0.0320346	ENO2/PHLDA2/PFKFB4/FBP1/XYLB/PYGB/PGM1/GAA/PKM/KHK/HK3/UCN/PFKFB3/PGK1/GBE1/CROT/BNIP3/CAT/NUP93/COX17/PPP1R3F/GLRX2/LDHA/NUP205/FECH/DHTKD1/PGAM1/IDH1/G6PD/PANK2/RBKS/CISD1/UQCRC1/SLC25A14/NDUFB4/AKR7A2/NUP37/HK1/BPGM
GO_REGULATION_OF_CELL_CYCLE_PROCESS	GO_REGULATION_OF_CELL_CYCLE_PROCESS	116	0.323336	1.52581	0.0320346	CDKN2A/CDKN2B/BRSK1/CIT/C10orf90/CCND1/ANLN/PSMB9/CTNNB1/GPR3/CENPF/RDX/ECT2/TOM1L1/FOXM1/E2F7/E2F1/POC1A/RRM2/NEK2/HMGN5/CDK5/PLK1/CLSPN/CDC20/GPSM2/DTL/MKI67/PCBP4/KIF14/CDC6/UBE2C/CTDSPL/CDC45/NDE1/RBBP8/KIF23/CDCA5/CEP85/PRC1/BECN1/CHEK1/AURKA/PCNA/TUBG1/TPX2/CRADD/PSMD2/CCP110/CEP41/CCDC36/KNTC1/CDC27/PARP3/DDX11/PCGF2/CALR/CKAP5/KIF3B/RAD51/DYNC1H1/TIPIN/FEN1
GO_NEGATIVE_REGULATION_OF_RESPONSE_TO_EXTERNAL_STIMULUS	GO_NEGATIVE_REGULATION_OF_RESPONSE_TO_EXTERNAL_STIMULUS	60	0.43061	1.76692	0.0320346	SEMA3B/DUSP10/CARD16/SERPINE2/PLAUR/CD109/NT5E/UBASH3B/SEMA4F/GPX1/TNFAIP3/SEMA6B/INPP5F/SH2B3/NUCB2/PBK/SYT11/PROS1/SEMA4C/IFI16/HLA-A/PHLDB2/UCN/MICA/GBA
GO_IMPORT_ACROSS_PLASMA_MEMBRANE	GO_IMPORT_ACROSS_PLASMA_MEMBRANE	24	-0.533055	-1.71266	0.0320346	WNK2/SLC7A8/FAM155B/KCNH2/SLC12A7/KCNJ13/KCNJ12/AGT/ATP1B2/SLC9A3
GO_POSITIVE_REGULATION_OF_IMMUNE_SYSTEM_PROCESS	GO_POSITIVE_REGULATION_OF_IMMUNE_SYSTEM_PROCESS	120	0.327792	1.55953	0.0320639	KCNN4/MMP8/PLPP4/LEF1/DUSP10/CXCL8/PRNP/MMP14/WIPF1/CD274/ICAM1/AXL/PLSCR1/THEMIS2/LPXN/LGALS3/FCGR2A/PSMB9/CTLA4/LGALS1/PROS1/ITGA2/CCR1/POLR3G/TFRC/TNFSF4/IFI16/ARPC1B/VEGFA/HMOX1/HLA-A/PARP9/STXBP1/PIK3CB/OXSR1/SLC11A1/GPAM/CD276/NCK2/NCKIPSD/BCAR1/EIF2B2/IL10/PHB/PSMD2/EIF2AK4/HEXIM1/TP53BP1
GO_ANATOMICAL_STRUCTURE_FORMATION_INVOLVED_IN_MORPHOGENESIS	GO_ANATOMICAL_STRUCTURE_FORMATION_INVOLVED_IN_MORPHOGENESIS	178	0.289176	1.46718	0.0334453	ITGA3/MMP8/TNNT1/ITGA7/CXCL9/TNFRSF12A/ANGPTL4/ALDH1A3/DUSP4/LEF1/CXCL8/FN1/CSPG4/ITGB3/ITGB8/CD109/ECM1/SPRY2/MMP14/GPX1/WDR72/OPHN1/TNFAIP3/ACTN1/FZD6/MYOZ2/DAG1/TGM2/ITGA2/B4GALT1/CTNNB1/SEMA4C/ITGB5/WHRN/FHOD3/PKM/BMPR2/PSAP/AKT3/VEGFA/ADAM9/TYMP/HMOX1/ITGB1/E2F7/PHLDB2/ACVR1/NRP2/CDK5
