# Supplementary material for: Identification and validation of a TTN-associated immune prognostic model for skin cutaneous melanoma
Source: Front Genet. 2023 Jan 10;13:1084937. doi: 10.3389/fgene.2022.1084937 (PMC9871619; doi:10.3389/fgene.2022.1084937)
Supplement: Supplementary file 1 [file DataSheet1.zip › Supplementary Materials/Supplementary Table 3.xlsx]

## Sheet: Sheet1
Genes	logFC	AveExpr	P.Value	adj.P.Val
CXCL9	-3.98411	5.45146	2.70418e-89	1.5231e-84
GBP5	-2.88136	2.87539	1.95201e-88	5.49725e-84
CCR5	-2.34785	2.81905	3.14024e-82	5.8957e-78
IRF1	-2.23082	4.37896	5.18842e-80	7.30582e-76
APOL3	-2.37426	3.48503	1.06338e-79	1.19787e-75
CALHM6	-2.76422	3.86547	6.44312e-78	6.04837e-74
USP30-AS1	-1.92911	1.8382	5.55895e-77	4.47289e-73
CD2	-2.91458	4.11419	6.93222e-77	4.88063e-73
CXCL10	-3.59984	5.30528	1.02954e-76	6.4431e-73
GBP1	-2.89507	4.88632	2.41644e-76	1.36104e-72
PLEK	-2.42265	4.24547	2.6584e-75	1.3612e-71
GZMA	-2.85103	3.98416	3.47087e-75	1.62911e-71
SAMSN1	-2.07151	2.55465	8.68212e-75	3.76163e-71
SH2D1A	-2.23197	1.94362	1.40106e-74	5.63666e-71
TIGIT	-2.21256	2.10696	4.92988e-74	1.85114e-70
SNX20	-1.88752	2.11422	5.72145e-74	2.01409e-70
CXCL11	-2.72139	2.73327	7.38042e-74	2.44526e-70
PTPRC	-2.6796	3.37658	1.31018e-73	4.09969e-70
LILRB1	-1.92577	2.1698	1.62059e-72	4.8041e-69
GIMAP4	-2.16763	4.67735	2.88889e-72	7.79214e-69
MNDA	-2.02152	3.02626	2.90524e-72	7.79214e-69
BIN2	-1.93723	2.6382	3.88034e-72	9.93438e-69
CCL4	-2.38449	3.37212	9.0836e-72	2.22445e-68
CRTAM	-1.68744	1.41665	3.64448e-71	8.55298e-68
CXCR6	-1.98186	2.05283	3.97172e-71	8.94812e-68
CD8A	-2.92229	3.51414	4.79853e-71	1.03951e-67
SLAMF8	-2.22234	4.05899	7.56151e-71	1.57739e-67
CLEC7A	-1.67088	2.21331	1.29788e-70	2.61079e-67
CD274	-1.84078	2.21406	2.1065e-70	4.09125e-67
TNFRSF9	-1.8292	1.64148	2.799e-70	5.25503e-67
IL15RA	-1.58569	2.46129	4.24665e-70	7.71575e-67
SLA2	-1.94968	2.01575	2.25455e-69	3.96828e-66
CD86	-1.87179	3.07626	1.11402e-68	1.84548e-65
GBP4	-2.88431	4.31652	7.40523e-68	1.19169e-64
IL21R	-1.80644	1.72139	8.3572e-68	1.29362e-64
GZMK	-2.69769	2.83102	8.60657e-68	1.29362e-64
GPR171	-1.85124	1.58562	8.72763e-68	1.29362e-64
GIMAP7	-2.21764	4.01663	1.15617e-67	1.66974e-64
PDCD1LG2	-1.8552	2.16677	1.64661e-67	2.30832e-64
CXCL13	-3.42093	3.90861	1.6803e-67	2.30832e-64
IL10RA	-2.07313	3.51148	2.06666e-67	2.77149e-64
CD53	-2.4075	5.34799	2.1213e-67	2.77861e-64
HLA-DMB	-2.18811	4.47414	3.22567e-67	4.12915e-64
NCKAP1L	-1.97355	3.03517	4.61798e-67	5.75383e-64
SLA	-1.90248	2.78348	4.69917e-67	5.75383e-64
ITGAL	-2.42663	3.32282	4.96787e-67	5.95341e-64
TLR8	-1.69119	1.50345	5.86404e-67	6.88096e-64
LILRB2	-1.87434	2.7789	8.92073e-67	1.02541e-63
AIF1	-2.06055	5.32108	9.73892e-67	1.09707e-63
CD3G	-1.98973	1.82995	1.25789e-66	1.3892e-63
HAVCR2	-1.95513	3.43855	1.66524e-66	1.80371e-63
FASLG	-1.83013	1.59756	2.25393e-66	2.39529e-63
LILRB4	-2.14306	3.1811	4.43414e-66	4.62497e-63
CD38	-2.13945	2.14533	5.29782e-66	5.42535e-63
APBB1IP	-2.00665	3.11244	5.56734e-66	5.59955e-63
IGSF6	-1.8454	3.20806	6.18351e-66	6.11017e-63
PTPN22	-1.67003	1.67593	6.40123e-66	6.21626e-63
VAV1	-1.91826	2.80865	6.72841e-66	6.42323e-63
CYBB	-2.51435	4.47194	7.91472e-66	7.42981e-63
MS4A6A	-2.01419	3.78983	9.10379e-66	8.40593e-63
LCK	-2.43669	3.00874	9.25746e-66	8.40996e-63
CD3D	-2.78087	3.95252	1.14873e-65	1.02701e-62
IL2RB	-2.26643	3.52926	1.23703e-65	1.08867e-62
CCL5	-2.83951	5.99248	1.68054e-65	1.45623e-62
SLAMF6	-2.31747	2.46755	2.86628e-65	2.44606e-62
LINC01871	-2.22391	2.33058	4.85917e-65	4.08489e-62
IL2RG	-2.58216	4.49574	6.56994e-65	5.44185e-62
GCH1	-1.71197	3.13058	1.76266e-64	1.41829e-61
IDO1	-2.85666	2.95778	1.85717e-64	1.47329e-61
CSF2RB	-1.9113	2.72864	2.6658e-64	2.0854e-61
AOAH	-2.06642	2.78311	5.49333e-64	4.23845e-61
TAGAP	-1.88017	2.40917	5.86801e-64	4.46635e-61
ICOS	-1.64062	1.56925	7.13296e-64	5.35676e-61
GZMH	-2.51622	3.10741	7.86847e-64	5.83136e-61
SIRPG	-2.29209	2.33334	1.05433e-63	7.71221e-61
FCGR1A	-1.77682	2.41981	1.38047e-63	9.9684e-61
CD247	-1.96385	2.17578	1.41769e-63	1.01076e-60
PRF1	-2.62941	3.75409	1.99716e-63	1.38874e-60
P2RY10	-1.87644	1.57263	2.07363e-63	1.42433e-60
CD72	-1.85119	2.64311	2.8411e-63	1.92798e-60
PSMB9	-2.04143	5.43417	3.02669e-63	2.00774e-60
CYTIP	-2.07552	2.65568	3.02994e-63	2.00774e-60
EVI2B	-2.0739	4.09378	3.37106e-63	2.20781e-60
P2RY13	-1.68872	1.79986	4.3203e-63	2.79697e-60
NKG7	-2.97321	4.90528	4.62005e-63	2.95704e-60
HLA-DRA	-2.64891	10.0101	5.1225e-63	3.2418e-60
IKZF3	-2.23765	2.28589	5.45297e-63	3.41259e-60
GIMAP6	-1.77065	3.3814	6.17142e-63	3.81977e-60
ARHGAP30	-1.9909	3.82941	7.1798e-63	4.3956e-60
EPSTI1	-2.00741	2.98853	7.63534e-63	4.62422e-60
SP140	-1.6908	1.68934	1.79201e-62	1.07376e-59
DOCK2	-1.77732	2.52939	1.99718e-62	1.1841e-59
SIGLEC10	-1.96708	2.4614	3.42527e-62	1.98892e-59
LAIR1	-1.7661	3.12275	3.46438e-62	1.9911e-59
SIT1	-2.3093	2.73731	3.93651e-62	2.23959e-59
APOL6	-1.92618	4.25044	4.15029e-62	2.33761e-59
IL18BP	-1.77089	3.84888	6.11121e-62	3.38684e-59
MYO1F	-1.60572	3.02505	6.1334e-62	3.38684e-59
IRF8	-2.0955	3.01416	7.47173e-62	4.03774e-59
CD96	-1.84635	1.93705	7.52722e-62	4.03774e-59
ITGB2	-2.20192	5.15852	7.93472e-62	4.21618e-59
TRAC	-2.71459	4.94819	8.58853e-62	4.52094e-59
IKZF1	-1.90594	2.2132	9.12573e-62	4.74415e-59
SASH3	-2.19432	4.03849	9.18104e-62	4.74415e-59
CD84	-1.7363	2.29702	9.45506e-62	4.84133e-59
CD3E	-2.68144	3.95283	1.25198e-61	6.35286e-59
CXCR3	-2.32893	2.90172	1.52758e-61	7.6821e-59
CTSW	-2.33312	3.37597	1.5806e-61	7.8784e-59
CD8B	-2.44538	2.54759	2.08558e-61	1.02146e-58
HCLS1	-1.968	4.42108	2.41644e-61	1.16828e-58
PLAAT4	-2.6379	5.34208	2.42684e-61	1.16828e-58
IL12RB1	-1.84715	2.37044	2.58072e-61	1.23184e-58
HCK	-1.81911	3.94061	3.0535e-61	1.44525e-58
TRBC2	-2.81448	4.59527	3.12932e-61	1.4688e-58
GZMB	-2.54356	3.57839	4.08191e-61	1.90008e-58
GBP1P1	-2.15162	2.13061	5.98062e-61	2.76109e-58
SCIMP	-1.70783	1.97349	8.55602e-61	3.91796e-58
LST1	-1.72167	3.55299	1.06344e-60	4.83044e-58
IFNG	-1.82512	1.31947	1.38488e-60	6.24014e-58
TNFAIP8L2	-1.73005	3.34783	1.60947e-60	7.1946e-58
CTSS	-2.08434	5.82061	1.67319e-60	7.42054e-58
UBASH3A	-1.64228	1.52567	1.73634e-60	7.64042e-58
GBP2	-2.19537	5.07921	2.09591e-60	9.15117e-58
ARHGAP9	-1.82295	2.70772	2.5452e-60	1.08603e-57
LAG3	-2.61908	3.24945	2.65163e-60	1.12294e-57
C16orf54	-1.88054	2.17312	3.31337e-60	1.3927e-57
DOK2	-1.81956	3.67095	6.6384e-60	2.74927e-57
CCR2	-1.74178	1.79507	6.77017e-60	2.78338e-57
FCGR3A	-2.4405	5.50887	7.2619e-60	2.96391e-57
PDCD1	-2.36734	2.50392	7.47855e-60	3.03037e-57
RASAL3	-1.88559	2.72927	8.3152e-60	3.34532e-57
PTPN7	-1.97502	2.67991	1.05224e-59	4.20329e-57
CD48	-2.25099	3.38396	1.24549e-59	4.92309e-57
PCED1B-AS1	-1.77218	2.34698	1.24991e-59	4.92309e-57
IL32	-2.16487	4.32981	1.30132e-59	5.08997e-57
HLA-DPB1	-2.2035	7.66567	1.58738e-59	6.16603e-57
CD27	-2.55055	3.59758	1.63829e-59	6.3202e-57
UBD	-2.90618	3.71461	1.75755e-59	6.68868e-57
NCF1	-1.74387	2.06838	1.82245e-59	6.84319e-57
CORO1A	-2.28176	4.83777	2.10831e-59	7.86414e-57
FTH1P22	-1.6072	1.30622	2.19507e-59	8.13388e-57
HLA-DQA1	-2.59541	5.24615	2.46632e-59	9.07929e-57
TRBV28	-2.57589	3.54632	3.60666e-59	1.31059e-56
PTAFR	-1.72315	3.07952	3.71728e-59	1.34213e-56
SELPLG	-1.88445	4.58776	3.79401e-59	1.36111e-56
CD74	-2.43183	10.4807	6.55603e-59	2.3371e-56
HLA-DOA	-2.52289	4.17435	9.71003e-59	3.43967e-56
INPP5D	-1.78053	2.9612	1.63408e-58	5.68135e-56
XCL2	-1.88378	1.79998	1.93813e-58	6.65628e-56
LINC02446	-1.86644	1.42725	3.15903e-58	1.07186e-55
CD69	-1.80148	1.76844	5.00215e-58	1.6573e-55
SPN	-1.89261	2.35647	6.38238e-58	2.10223e-55
CD7	-2.38193	3.18093	1.02063e-57	3.3422e-55
APOL1	-2.33789	5.773	1.75397e-57	5.58139e-55
TRAF3IP3	-1.6207	1.69868	1.93687e-57	6.12878e-55
STAT1	-1.83031	7.44845	2.56131e-57	8.0594e-55
ANKRD22	-2.1667	2.45014	3.72163e-57	1.16454e-54
CD5	-2.07418	2.55121	4.50218e-57	1.401e-54
CIITA	-1.92006	2.5922	8.28708e-57	2.56462e-54
C1orf162	-1.58651	3.62117	9.2645e-57	2.84241e-54
LAPTM5	-2.01892	7.02277	9.28562e-57	2.84241e-54
WAS	-1.87396	4.0191	9.41852e-57	2.86751e-54
IL4I1	-2.17097	3.78164	1.15937e-56	3.51076e-54
EBI3	-1.85794	2.72659	1.28521e-56	3.87102e-54
ADAMDEC1	-2.4485	2.47058	1.67173e-56	5.00844e-54
TNFRSF1B	-1.71845	5.12211	2.43761e-56	7.22611e-54
AC015911.7	-1.72093	1.81549	2.65453e-56	7.82795e-54
PTPN6	-1.92925	3.97435	2.70584e-56	7.93771e-54
C1QA	-2.28217	8.24872	6.75318e-56	1.94064e-53
TNFSF10	-2.02784	3.73874	7.17776e-56	2.05218e-53
LCP1	-2.22006	5.77389	9.71963e-56	2.76489e-53
C1QB	-2.41471	8.04617	1.59663e-55	4.49643e-53
CXCR2P1	-2.28215	2.11756	1.67589e-55	4.69617e-53
IL2RA	-1.71258	2.15406	2.33762e-55	6.51802e-53
NCF1C	-1.7858	2.38478	3.03472e-55	8.42008e-53
ABI3	-1.59953	3.67411	3.63974e-55	1.00492e-52
PLA2G2D	-2.94654	2.5379	3.75343e-55	1.03126e-52
RCSD1	-1.79211	2.84073	4.1649e-55	1.13876e-52
ALOX5	-1.70335	3.00131	4.43892e-55	1.20781e-52
SPOCK2	-1.95673	3.55722	4.54954e-55	1.23196e-52
C1QC	-2.23726	8.22096	5.02721e-55	1.34834e-52
TRBV20-1	-2.23537	2.61991	5.47825e-55	1.46236e-52
FYB1	-2.02135	3.71103	6.04381e-55	1.60571e-52
HLA-DPA1	-2.37929	6.82086	7.58815e-55	1.99717e-52
HLA-DMA	-1.96771	6.2764	1.34938e-54	3.535e-52
TNFSF13B	-2.23002	3.5231	1.70121e-54	4.43606e-52
SRGN	-1.98329	7.0621	2.12526e-54	5.46589e-52
B2M	-1.69966	10.7435	2.64977e-54	6.7839e-52
TBC1D10C	-1.82291	2.41634	3.20097e-54	8.15797e-52
HLA-DRB1	-2.34501	9.36227	4.78057e-54	1.19671e-51
NCF2	-1.64619	3.60774	5.28865e-54	1.31804e-51
SPI1	-1.76648	5.10763	5.63873e-54	1.3991e-51
PSTPIP1	-1.59177	2.21302	8.76294e-54	2.1553e-51
BIRC3	-2.15347	2.93549	1.11099e-53	2.72067e-51
TRBV7-9	-2.20362	2.2386	1.61313e-53	3.89948e-51
APOL4	-1.64417	2.32382	1.83978e-53	4.40953e-51
PCED1B	-1.78827	2.8092	1.88809e-53	4.50613e-51
NCF4	-1.59957	3.92422	1.99683e-53	4.74554e-51
LYZ	-2.79146	6.67633	2.04e-53	4.82778e-51
RHOH	-1.59463	1.463	2.07033e-53	4.87906e-51
ARHGAP25	-1.65657	2.94794	2.13097e-53	5.00104e-51
MPEG1	-1.97704	4.36575	2.76255e-53	6.42966e-51
OR2I1P	-2.81424	3.54544	2.84058e-53	6.58406e-51
ZBED2	-1.61114	1.53621	3.10324e-53	7.16339e-51
PIK3AP1	-1.8239	3.2782	3.44116e-53	7.87887e-51
SECTM1	-1.89687	3.65988	4.97577e-53	1.13464e-50
CD6	-1.81279	2.30507	5.55066e-53	1.26063e-50
TRAV13-1	-1.77989	1.6335	1.00063e-52	2.26343e-50
RASSF5	-1.68429	3.07208	1.08457e-52	2.4435e-50
CD52	-2.36812	5.12587	1.84792e-52	4.14671e-50
HK3	-1.64555	2.61222	2.15353e-52	4.79428e-50
HCST	-1.85317	4.42043	3.38912e-52	7.48583e-50
IL18	-1.80211	2.73583	6.90316e-52	1.51289e-49
CCL8	-1.98382	2.71631	7.3986e-52	1.60276e-49
TMSB4X	-1.72007	9.45382	9.15768e-52	1.96869e-49
LAX1	-1.65729	1.4239	1.47532e-51	3.14756e-49
TRAV21	-1.78875	1.58898	2.34473e-51	4.98357e-49
TRAV12-2	-1.7133	1.61432	2.45347e-51	5.17563e-49
HLA-B	-2.03592	10.6179	2.95939e-51	6.17352e-49
HLA-DQB1	-2.27184	5.7545	3.4276e-51	7.12385e-49
TRBV29-1	-1.99119	1.79582	4.75704e-51	9.85058e-49
NAPSB	-2.10707	3.39753	5.06248e-51	1.04447e-48
TRBV19	-1.85478	1.75769	5.1456e-51	1.05774e-48
CMKLR1	-1.63135	3.20803	1.05219e-50	2.12414e-48
C3AR1	-1.71673	4.04205	1.38617e-50	2.77847e-48
GMFG	-1.68856	4.74716	1.67645e-50	3.33655e-48
CD4	-1.85765	5.13214	2.91003e-50	5.71096e-48
HSD11B1	-1.734	1.97329	4.35792e-50	8.46398e-48
CARD11	-1.7583	2.25619	5.01503e-50	9.67351e-48
HCP5	-2.26972	4.19754	6.32678e-50	1.20796e-47
CCL4L2	-1.9371	2.74296	1.57054e-49	2.93884e-47
GIMAP2	-1.73162	3.39266	2.08461e-49	3.88786e-47
S1PR4	-1.75005	2.39182	2.11822e-49	3.93751e-47
CCR1	-1.66534	3.72126	3.79348e-49	6.95974e-47
SIGLEC1	-1.61031	2.98119	4.71133e-49	8.58773e-47
ACAP1	-1.5973	2.3572	4.7297e-49	8.59341e-47
TAP1	-1.74047	7.00475	8.33349e-49	1.48536e-46
TRBV9	-1.82028	1.72039	8.48047e-49	1.5068e-46
FPR3	-1.80389	3.88831	8.76321e-49	1.55214e-46
ETV7	-1.92693	2.68404	9.08712e-49	1.60446e-46
TRIM22	-1.8735	3.93859	1.204e-48	2.10603e-46
TYROBP	-1.73515	7.09973	1.29763e-48	2.26278e-46
GPR174	-1.62557	1.33567	1.75874e-48	3.05738e-46
P2RY8	-1.60854	2.45037	3.47188e-48	5.95031e-46
TMEM176B	-1.87368	5.86964	6.23119e-48	1.05395e-45
ADA2	-1.9579	4.73946	9.6511e-48	1.61889e-45
TRBJ2-7	-2.09831	2.02027	9.65747e-48	1.61889e-45
HSH2D	-1.70554	1.75468	1.42023e-47	2.36143e-45
FCER1G	-2.03372	6.71571	1.42128e-47	2.36143e-45
FGL2	-2.41779	3.95373	2.27006e-47	3.72767e-45
SAMHD1	-1.73526	5.38649	5.16361e-47	8.2859e-45
IL7R	-1.90822	2.34684	1.16346e-46	1.84594e-44
CSF1R	-1.80607	4.73396	1.24098e-46	1.96339e-44
HLA-DRB6	-2.55288	5.28229	1.96856e-46	3.0714e-44
LGALS9	-1.58532	4.37926	2.37302e-46	3.68204e-44
RNASE6	-1.6299	4.8249	2.52582e-46	3.90836e-44
MIR155HG	-1.60507	1.89529	3.33415e-46	5.13095e-44
TRBV6-5	-1.75114	1.64729	4.18365e-46	6.42071e-44
TRAV12-1	-1.60147	1.35276	4.23399e-46	6.4803e-44
VCAM1	-1.8359	3.21998	4.50777e-46	6.88064e-44
CCDC69	-1.62347	3.06462	7.83578e-46	1.17691e-43
JCHAIN	-3.58152	5.1129	4.78024e-45	7.04822e-43
HLA-DOB	-1.73739	2.14665	9.76162e-45	1.4134e-42
PYHIN1	-1.73072	1.95787	1.15722e-44	1.67127e-42
SELL	-2.18429	3.63072	2.60126e-44	3.68124e-42
SLCO2B1	-1.61159	3.37159	3.07633e-44	4.34263e-42
TRAV19	-1.60837	1.52812	5.00312e-44	6.99245e-42
LTB	-2.24336	3.61681	6.62206e-44	9.18673e-42
HLA-DRB5	-2.20741	7.65125	1.35434e-43	1.856e-41
RAC2	-2.06771	5.33947	1.37701e-43	1.8825e-41
GBP3	-1.79823	3.37047	1.64021e-43	2.23688e-41
CD37	-1.72032	3.85576	2.98008e-43	3.98694e-41
LSP1	-1.6436	4.83067	3.64473e-43	4.84164e-41
HLA-C	-1.62918	10.2724	3.88857e-43	5.15341e-41
TRBV5-1	-1.61268	1.52934	3.94244e-43	5.20517e-41
CST7	-2.25574	4.53912	4.46034e-43	5.85604e-41
SAMD9L	-1.80083	3.57901	5.63895e-43	7.38623e-41
HLA-F	-1.62969	5.85858	9.29207e-43	1.20591e-40
CLEC10A	-1.71612	2.4032	1.3767e-42	1.75293e-40
CD163	-1.91503	4.36021	5.99907e-42	7.29787e-40
APOBEC3G	-1.61356	3.35332	1.22524e-41	1.48091e-39
ZAP70	-1.70494	2.24946	4.54563e-41	5.34505e-39
TRBJ2-3	-1.80513	1.64766	1.16706e-40	1.33064e-38
SERPINA1	-1.94631	4.21765	4.28112e-40	4.73732e-38
TRBV4-2	-1.71143	1.5844	6.61029e-40	7.24354e-38
SUSD3	-1.59195	2.57873	7.16918e-40	7.82552e-38
CCL3	-1.5975	3.53559	8.97705e-40	9.77995e-38
SLAMF7	-2.18694	3.79548	3.65813e-39	3.83688e-37
LCP2	-1.63303	3.87687	3.99464e-39	4.18205e-37
GPR183	-1.67224	3.09883	4.39965e-39	4.59752e-37
TRBJ2-1	-1.7408	1.60714	5.15363e-39	5.3556e-37
GNLY	-1.70184	2.33982	8.83254e-39	9.06164e-37
CD14	-1.62585	6.77965	9.53336e-39	9.70989e-37
ALOX5AP	-1.65402	3.67665	1.63781e-38	1.65616e-36
VSIG4	-1.8159	4.66969	2.59028e-38	2.57765e-36
HLA-DQA2	-2.67812	4.64469	4.67807e-38	4.59038e-36
CCR7	-1.87917	2.44211	2.05691e-37	1.99061e-35
SLAMF1	-1.74427	1.7391	2.3265e-37	2.23996e-35
DPYD	-1.59192	2.90021	3.60385e-37	3.45209e-35
RARRES1	-1.752	3.35316	4.59714e-37	4.35908e-35
FBP1	-1.65807	3.60528	1.52114e-36	1.4138e-34
MZB1	-2.59237	3.27371	8.89255e-36	7.97554e-34
TENT5C	-1.65008	2.94003	1.71012e-35	1.52407e-33
ITM2A	-1.87115	3.82319	2.58077e-35	2.2748e-33
CLIC2	-1.59259	3.02656	3.77142e-35	3.30874e-33
EVI2A	-1.61374	3.38307	4.98765e-35	4.34196e-33
HLA-DQB2	-2.17307	4.04055	7.85866e-35	6.80971e-33
IGHM	-3.71656	6.02111	8.42184e-35	7.27533e-33
TMSB4XP8	-1.67943	4.12511	8.62045e-35	7.4355e-33
IGHV3-23	-3.68482	5.95915	3.91488e-34	3.26669e-32
TNFRSF17	-1.69125	1.56146	5.17395e-34	4.27926e-32
SERPING1	-1.599	7.3002	5.19427e-34	4.28976e-32
AC246787.3	-1.86803	1.57122	1.05885e-33	8.60585e-32
CCL2	-1.59027	4.91489	1.28547e-33	1.04327e-31
IGKJ5	-2.32893	2.13616	1.54897e-33	1.25531e-31
C1S	-1.6648	5.97274	1.72707e-33	1.39563e-31
AIM2	-2.1011	3.02953	1.81769e-33	1.46257e-31
POU2AF1	-1.7205	1.8074	3.06335e-33	2.437e-31
CXCR4	-1.58675	5.53727	3.94062e-33	3.10856e-31
IGHV1-18	-3.67682	5.38593	7.24477e-33	5.66742e-31
IGKV4-1	-3.83875	6.26466	9.29568e-33	7.22165e-31
IGKV3-11	-3.52074	5.98118	1.03011e-32	7.96976e-31
IGHV3-74	-2.91029	3.55051	1.29011e-32	9.92681e-31
IGHV3-30	-3.36159	5.02738	1.38415e-32	1.06214e-30
C3	-2.23443	4.93968	2.14458e-32	1.63452e-30
IGLV1-44	-3.28754	4.89099	2.2479e-32	1.71096e-30
C2	-1.76388	4.34714	4.27383e-32	3.23113e-30
CD79A	-2.536	3.66772	5.17298e-32	3.89003e-30
IGHJ3P	-2.28587	2.21372	7.03562e-32	5.25563e-30
AC246787.4	-1.84979	1.59309	7.88911e-32	5.88538e-30
IGKV3-20	-3.59437	6.86978	9.92362e-32	7.36413e-30
IGHV3-21	-3.46753	4.86436	1.35615e-31	9.98484e-30
IGLV1-47	-3.27731	4.68841	7.03819e-31	5.0307e-29
IGLV2-8	-2.80764	3.51324	8.19384e-31	5.83451e-29
IGKV1-16	-2.97658	3.72229	1.11397e-30	7.88229e-29
IGHV3-49	-2.85863	3.53569	1.42469e-30	1.00232e-28
IGLC2	-3.39768	7.50542	1.42543e-30	1.00232e-28
IGHG1	-3.66241	8.53304	2.54237e-30	1.77443e-28
IGKC	-3.60662	8.44518	3.01415e-30	2.09591e-28
IGHG3	-3.291	6.59563	3.62418e-30	2.51699e-28
IGLV2-14	-3.54469	5.96782	3.69791e-30	2.56504e-28
CCL19	-2.72512	4.495	3.9033e-30	2.70418e-28
SKAP1	-1.64283	2.50464	5.9248e-30	4.06466e-28
IGKV3-15	-3.16175	5.05895	4.65035e-29	3.08512e-27
IGHV3-48	-2.6489	3.21467	5.34782e-29	3.52706e-27
IFI44L	-1.63264	2.6092	6.03003e-29	3.96307e-27
IGKV1-8	-2.12021	2.09805	6.2318e-29	4.08139e-27
IGHV4-34	-2.77341	4.48449	6.37165e-29	4.16814e-27
IGLC3	-3.35962	6.91976	6.85842e-29	4.47617e-27
IGHV5-51	-3.34645	5.48933	9.77438e-29	6.31344e-27
IGHV1-46	-2.83851	3.91272	1.59038e-28	1.01907e-26
IGHV4-39	-3.3311	5.42554	1.60074e-28	1.02455e-26
IGLV3-1	-3.10723	4.69221	3.15312e-28	1.99276e-26
IGHGP	-2.87897	5.01467	3.58849e-28	2.26083e-26
IGKV3D-11	-1.74662	1.67053	3.64178e-28	2.29184e-26
IGHV3-15	-3.08529	4.50644	5.36122e-28	3.35517e-26
IGLV2-23	-3.16291	5.26662	8.93237e-28	5.56534e-26
IGHV3-73	-2.73522	2.9861	1.02444e-27	6.36872e-26
IGKV1-5	-3.26965	5.88749	1.49188e-27	9.22377e-26
IGLV1-40	-3.30219	5.69289	2.1436e-27	1.31952e-25
IGKV1-17	-2.87968	3.81536	5.08553e-27	3.08661e-25
IGLV2-11	-3.04254	4.64063	5.96193e-27	3.61075e-25
IGLV4-69	-2.86252	3.67231	7.95395e-27	4.77101e-25
IGHV3-33	-2.93302	4.29798	1.01132e-26	6.0277e-25
IGLV3-19	-3.42643	5.29049	1.02062e-26	6.07666e-25
IGLV3-25	-3.22416	5.32425	1.46671e-26	8.68677e-25
IGLV6-57	-2.9154	4.19001	1.79707e-26	1.05766e-24
IGKV1-9	-2.88879	4.00637	2.39506e-26	1.39937e-24
IGKV2-24	-2.55527	2.9555	3.32733e-26	1.92807e-24
IGHV3-11	-2.8194	4.10647	3.94705e-26	2.2778e-24
IGLV3-21	-3.15067	5.55949	4.03642e-26	2.32699e-24
IGHJ3	-2.63046	3.64731	4.77411e-26	2.74665e-24
IGHV3-13	-2.12024	2.13187	5.82348e-26	3.34014e-24
IGHV4-59	-2.91898	4.59983	7.66513e-26	4.36974e-24
IGKV1-27	-2.66873	3.36287	1.2159e-25	6.84846e-24
MIR8071-2	-1.93539	1.98222	1.41228e-25	7.93072e-24
IGHV4-28	-2.08158	2.49595	2.7817e-25	1.54513e-23
IGLV1-51	-2.76123	5.2668	3.08374e-25	1.70953e-23
IGHG2	-3.01199	7.45365	7.53761e-25	4.10588e-23
IGHV4-31	-2.53337	3.59356	1.23091e-24	6.61546e-23
IGKV3D-20	-2.08305	2.46876	1.49658e-24	8.02815e-23
IGHV3-7	-1.63167	1.55217	1.49662e-24	8.02815e-23
MS4A1	-1.73453	1.57498	2.25862e-24	1.20127e-22
MARCO	-1.86851	3.03621	2.5471e-24	1.35088e-22
IGLL5	-2.6019	4.05551	2.55318e-24	1.35282e-22
MIR8071-1	-1.81627	1.73946	3.4985e-24	1.83643e-22
IGLV3-10	-2.92315	3.97612	5.35324e-24	2.78666e-22
IGKV1D-16	-1.79838	1.67008	8.76779e-24	4.52232e-22
IGKV3D-15	-1.78545	1.71969	1.33959e-23	6.85661e-22
IGHD3-3	-1.81395	1.54182	1.3753e-23	7.02286e-22
IGKV2-30	-1.90557	1.85508	2.62938e-23	1.32585e-21
IGHV1-69D	-2.79994	4.34379	3.07204e-23	1.54491e-21
IGLV3-9	-2.19354	2.59045	3.08483e-23	1.54996e-21
AL122127.2	-1.78881	1.88322	3.63001e-23	1.82063e-21
IGLV9-49	-2.15078	2.18622	3.84077e-23	1.92121e-21
IGHV2-26	-2.33921	2.78354	4.77041e-23	2.37357e-21
IGLV7-43	-2.22338	2.65057	1.27464e-22	6.14663e-21
IGHV3-53	-2.21816	2.8639	1.40291e-22	6.74787e-21
IGLV8-61	-2.41591	2.9248	1.71755e-22	8.22615e-21
IGHV4-61	-2.0309	2.332	2.28268e-22	1.08681e-20
IGKV1-6	-2.4337	3.51314	2.45316e-22	1.16306e-20
IGHV6-1	-1.66773	1.67872	3.09346e-22	1.45926e-20
IGHA1	-2.76892	7.70789	3.15558e-22	1.48732e-20
IGLV1-36	-1.99456	2.14494	3.98733e-22	1.87152e-20
IGHV2-70	-2.27881	2.72194	5.31858e-22	2.48394e-20
IGHV3-66	-1.97857	2.44334	5.38208e-22	2.50944e-20
IGHV1-24	-2.60703	3.98699	1.83856e-21	8.33105e-20
IGHV2-5	-2.04751	2.36816	2.67725e-21	1.19868e-19
CHI3L1	-1.80802	3.89832	9.0731e-21	3.9615e-19
IGHJ2	-2.03296	2.5748	9.46571e-21	4.12652e-19
IGHV3-72	-1.95626	2.20315	9.8756e-21	4.29856e-19
FDCSP	-2.60883	4.33081	9.96602e-21	4.33456e-19
IGHV4-55	-1.61041	2.03783	3.34445e-20	1.41315e-18
IGLV5-45	-2.00879	2.25379	4.37433e-20	1.84003e-18
MMP9	-1.78148	5.84883	8.10518e-20	3.37411e-18
IGHV1-69	-2.32586	3.1434	1.36698e-19	5.63231e-18
IGHV1-2	-2.55999	4.088	1.6246e-19	6.67426e-18
IGLV7-46	-1.9145	2.61702	1.95129e-19	7.99304e-18
IGHA2	-2.05179	4.09476	2.02651e-19	8.28912e-18
IGKV2D-29	-2.018	2.36153	3.68151e-19	1.48324e-17
IGLV10-54	-1.66517	1.83716	3.81215e-19	1.53478e-17
IGKV2D-40	-1.97663	1.92936	4.04958e-19	1.62572e-17
IGLV3-27	-1.96894	2.28008	7.05986e-19	2.79634e-17
IGHV1-3	-1.65673	1.64684	1.16402e-18	4.56563e-17
IGLV2-18	-1.63186	1.84695	1.9221e-18	7.48171e-17
IGHD	-1.70479	2.01365	2.56616e-18	9.89975e-17
IGHV1-58	-2.00104	2.21648	3.39385e-18	1.30038e-16
IGHV4-4	-1.71051	1.9841	3.92023e-18	1.49393e-16
IGHG4	-2.52795	6.32422	4.0261e-17	1.46112e-15
IGHV3-43	-1.73199	2.489	5.87084e-17	2.10886e-15
IGHV2-70D	-1.61963	1.80642	4.07297e-16	1.37534e-14
RGS1	-1.58898	5.13627	7.56471e-16	2.52264e-14
CCL21	-1.92073	4.50638	2.68467e-11	6.37485e-10
OCA2	1.64637	2.84722	1.01819e-10	2.29029e-09
SFRP1	-1.67933	5.3208	2.50979e-08	4.21733e-07
TYRP1	2.02217	5.42251	4.1078e-07	5.67774e-06
PMEL	1.65579	10.5851	4.53402e-06	5.1549e-05
