# Supplementary material for: Identification and validation of a TTN-associated immune prognostic model for skin cutaneous melanoma
Source: Front Genet. 2023 Jan 10;13:1084937. doi: 10.3389/fgene.2022.1084937 (PMC9871619; doi:10.3389/fgene.2022.1084937)
Supplement: Supplementary file 1 [file DataSheet1.zip › Supplementary Materials/Supplementary Table 2.xlsm]

## Sheet: Supplementary Table 2
immune-related genes
MMP8
CXCL1
LEF1
PLAUR
BST2
CTSB
ICAM1
SLC2A3
LGALS3
FCGR2A
PLD1
OLR1
QSOX1
LGALS1
PYGB
B4GALT1
CTSD
TFRC
PGM1
GAA
OSCAR
CD58
TNFSF4
GALNS
MANBA
PKM
PSAP
HMOX1
TSPAN14
HK3
CTSA
STXBP1
RNASE2
GPR84
GNS
CLEC5A
IGF2R
CD63
AGA
SLC11A1
CAT
LILRB3
SVIP
ACTR1B
CD68
GRN
S100A13
GUSB
MCEMP1
CAP1
IL10
PSMD2
EIF2AK4
PGAM1
SLC15A4
APEH
IDH1
TP53BP1
S100A11
CXCL9
PLPP4
DUSP10
IFI6
SLAMF7
WIPF1
APOBEC3B
TNFAIP3
PLSCR1
ISG20
GBP3
PROS1
POLR3G
IFI16
ARPC1B
HLA-A
FLNA
PARP9
PIK3CB
MICA
FAM111A
BNIP3
GPAM
BECN1
NCKIPSD
PHB
ARRB2
TUSC2
KCNN4
PSAPPLPP4
ECM1
PRNP
CD274
GPX1
THEMIS2
LPXN
PSMB9
CTLA4
USP18
TREM1
ITGB1
DNASE2
FKBP1A
SHC1
CD276
BCAR1
EIF2B2
HEXIM1
CXCL8
MMP14
AXL
ITGA2
CCR1
VEGFA
OXSR1
NCK2
