# Supplementary material for: Identification and validation of a TTN-associated immune prognostic model for skin cutaneous melanoma
Source: Front Genet. 2023 Jan 10;13:1084937. doi: 10.3389/fgene.2022.1084937 (PMC9871619; doi:10.3389/fgene.2022.1084937)
Supplement: Supplementary file 1 [file DataSheet1.zip › Supplementary Materials/Supplementary Table 4.xlsm]

## Sheet: Supplementary Table 3
Gene	Drug	Correlation	p-value
CXCL9	Alectinib	0.764119	1.22e-12
CXCL9	LDK-378	0.742642	1.1e-11
FCGR2A	Bafetinib	0.699549	5.03e-10
CXCL9	Estramustine	0.63897	3.93e-08
CXCL9	AP-26113	0.599092	4.26e-07
CXCL9	Carmustine	0.539384	8.71e-06
FCGR2A	Nilotinib	0.517127	2.33e-05
CXCL9	Denileukin Diftitox Ontak	0.509708	3.19e-05
FCGR2A	Vemurafenib	0.500277	4.7e-05
PSMB9	Hydroxyurea	0.489205	7.3e-05
PSMB9	Asparaginase	0.470643	0.00014775
PSMB9	Chlorambucil	0.465576	0.00017789
CXCL9	Crizotinib	0.462565	0.00019838
PSMB9	LMP-400	0.461068	0.00020934
FCGR2A	Dabrafenib	0.448861	0.00032171
FCGR2A	Selumetinib	0.448527	0.00032544
PSMB9	Uracil mustard	0.446067	0.00035416
CXCL9	7-Hydroxystaurosporine	0.445342	0.00036305
FCGR2A	Hypothemycin	0.438465	0.00045812
CD274	Staurosporine	0.410587	0.00112017
CD274	Tamoxifen	-0.40854	0.00119264
CXCL9	Etoposide	0.407761	0.00122132
CD274	By-Product of CUDC-305	-0.406225	0.00127967
CXCL9	Pipobroman	0.404948	0.00133006
PSMB9	Triapine	0.40256	0.00142915
CD274	Nilotinib	-0.398133	0.00163049
PSMB9	Triethylenemelamine	0.397314	0.00167037
PSMB9	Thiotepa	0.392696	0.0019123
FCGR2A	Imatinib	0.39064	0.0020297
PSMB9	Nelarabine	0.385865	0.00232764
FCGR2A	okadaic acid	0.384588	0.00241366
PSMB9	Midostaurin	0.383931	0.00245903
CD274	Lenvatinib	0.383748	0.0024718
PSMB9	Melphalan	0.38328	0.00250469
CXCL9	Ifosfamide	0.381237	0.00265301
FCGR2A	Cyclophosphamide	0.381141	0.00266016
FCGR2A	PD-98059	0.379641	0.00277425
PSMB9	kahalide f	-0.379258	0.00280407
FCGR2A	Cobimetinib (isomer 1)	0.37923	0.00280627
FCGR2A	Staurosporine	-0.379078	0.00281817
PSMB9	Bendamustine	0.378784	0.00284136
FCGR2A	ABT-199	0.378318	0.00287852
PSMB9	Fenretinide	0.375301	0.0031293
CD274	Dasatinib	0.373389	0.00329804
CXCL9	Entinostat	0.37019	0.00359858
PSMB9	Pazopanib	0.359318	0.00480921
CD274	Zoledronate	0.358679	0.00489041
PSMB9	Bleomycin	0.356396	0.00519029
CXCL9	Nelfinavir	0.356185	0.00521893
PSMB9	7-Hydroxystaurosporine	0.355945	0.00525148
CXCL9	Lomustine	0.354348	0.00547316
FCGR2A	Everolimus	-0.351057	0.00595589
CD274	Tanespimycin	-0.349797	0.00615037
FCGR2A	Pyrazoloacridine	-0.348298	0.00638907
PSMB9	Dexamethasone Decadron	0.347128	0.00658091
CXCL9	LMP-400	0.345757	0.00681215
CXCL9	Ethinyl estradiol	0.345058	0.00693276
CXCL9	Dimethylaminoparthenolide	0.34288	0.00732057
CXCL9	Chlorambucil	0.341935	0.00749466
CXCL9	Nitrogen mustard	0.336984	0.00846719
CXCL9	Teniposide	0.33688	0.00848871
PSMB9	Pipobroman	0.336637	0.00853917
CXCL9	Dromostanolone Propionate	0.336617	0.00854346
CXCL9	Cyclophosphamide	0.335497	0.00877984
PSMB9	Irinotecan	0.334285	0.00904212
CD274	Ixabepilone	-0.331838	0.00959249
